# Supplementary material for: Dataset from Code-switching between English and Malay Languages in Malaysian Premier Polytechnics ESL Classrooms
Source: Data Brief. 2022 Oct 29;45:108709. doi: 10.1016/j.dib.2022.108709 (PMC9679697; doi:10.1016/j.dib.2022.108709)
Supplement: Supplementary file 3 [file mmc3.xlsx]

## Sheet: Lecturers' survey2
Lecturers	Date	Polytechnic	Class	Gender	Race	Age	Degree	Years	Course	Topic	B1	B2	B3	B4a	B4b	B4c	B4d	B4e	B4f	B4g	B4h	B4i	B4j	B5a	B5b	B5c	B5d	B5e	B6a	B6b	B6c	B6d	B6e	B6f	B6g	B6h	B6i	B6j	B6k	B6l	B6m	B6n	B6o	B6p	C1a	C1b	C2a	C2b	C2c
1	3092014	1	1	2	1	3	1	3	1	5	2	1	2	1	2	2	1	1	1	1	1	1	2	1	1	1	1	1	1	4	4	2	1	2	2	2	2	4	1	1	2	2	1	2	1	1	1	3	1
2	9092014	1	2	2	2	6	1	6	1	1	1	1	3	1	1	1	1	1	1	1	1	1	2	1	1	1	1	1	1	4	4	1	1	99	1	1	2	4	1	1	2	1	4	2	1	2	1	3	2
3	12092014	1	3	2	1	1	1	1	1	1	2	1	3	1	1	3	1	1	1	1	1	1	3	1	1	1	1	2	2	4	4	2	2	2	2	1	1	4	1	1	2	2	1	2	1	3	1	2	3
4	17092014	2	4	2	1	4	2	2	1	4	1	2	3	2	1	2	1	1	1	1	1	1	2	2	1	1	2	1	1	3	3	2	3	2	2	2	2	4	2	2	2	2	4	3	3	4	1	1	99
5	18092014	2	5	1	1	5	1	5	1	4	2	2	3	2	2	3	1	2	2	3	3	2	3	1	1	1	2	2	1	3	3	2	2	2	2	2	2	3	2	2	2	3	1	2	3	5	1	3	3
6	21092014	3	6	2	1	1	1	1	1	3	2	2	2	3	1	2	1	1	1	3	2	1	2	3	3	2	3	2	2	3	3	1	1	3	1	1	1	1	1	1	1	2	2	2	3	6	1	3	4
7	21092014	3	7	2	3	1	1	1	1	4	1	2	3	1	3	2	1	1	1	1	1	1	2	2	1	2	1	1	1	4	4	2	2	2	1	1	1	4	1	1	2	2	4	2	1	7	1	1	5
8	22092014	3	8	1	1	1	1	1	1	3	2	2	3	1	1	3	1	1	2	1	2	2	2	2	1	2	2	2	1	3	3	1	1	1	1	1	1	2	1	1	2	2	2	2	3	8	1	3	6
9	23092014	3	9	1	1	7	2	7	1	5	2	2	3	2	2	3	2	2	2	2	2	2	3	2	2	1	2	2	1	4	4	3	1	1	1	1	1	4	1	1	1	2	1	3	3	9	1	2	7
[truncated: 35 more columns]
