# Supplementary material for: Dataset from Code-switching between English and Malay Languages in Malaysian Premier Polytechnics ESL Classrooms
Source: Data Brief. 2022 Oct 29;45:108709. doi: 10.1016/j.dib.2022.108709 (PMC9679697; doi:10.1016/j.dib.2022.108709)
Supplement: Supplementary file 4 [file mmc4.xlsx]

## Sheet: Students' survey data2
Name	Date	Polytechnic	Department	Class	Gender	Race	Age	SPMEnglish	AE301	CGPA	B1	B2	B3a	B3b	B4	B5a	B5b	B5c	B5d	B5e	B5f	B5g	B5h	B5i	B5j	B6a	B6b	B6c	B6d	B6e	B7a	B7b	B7c	B7d	B7e	B7f	B7g	B7h	B7i	B7j	B7k	B7l	C1a	C1b	C2a	C2b	C3	C4a	C4b
1	3092014	PUO	Marine Engineering'	DKP3B	Male	Other	19	C	B+	3.50-3.74	Other	Missing data	Aunty/uncle/cousin	Sometimes	Always	Frequently	Frequently	Not frequently	Frequently	Very frequently	Frequently	Not frequently	Not frequently	Frequently	Not frequently	Satisfied	Satisfied	Very satisfied	Satisfied	Very satisfied	Agree	Strongly disagree	Disagree	Agree	Agree	Strongly agree	Strongly agree	Agree	Strongly agree	Agree	Agree	Agree	Missing data	Easier to understand	Yes	Both	Often	Yes	Can understand the lecturer
2	3092014	PUO	Marine Engineering'	DKP3B	Male	Malay	19	C	A-	3.25-3.49	Malay	English	Missing data	Often	Always	Frequently	Frequently	Not frequently	Frequently	Very frequently	Very frequently	Frequently	Frequently	Frequently	Not frequently	Not satisfied	Satisfied	Not satisfied	Not satisfied	Not satisfied	Agree	Disagree	Disagree	Agree	Agree	Agree	Disagree	Disagree	Strongly agree	Agree	Disagree	Agree	Missing data	Missing data	Yes	English	Often	Yes	To get a job after graduated
3	3092014	PUO	Marine Engineering'	DKP3B	Male	Malay	19	B+	A-	3.50-3.74	Malay	Malay	Siblings	Sometimes	Always	Not frequently	Frequently	Not frequently	Frequently	Very frequently	Very frequently	Frequently	Frequently	Not frequently	Not frequently	Satisfied	Satisfied	Satisfied	Satisfied	Satisfied	Agree	Strongly agree	Strongly agree	Agree	Strongly agree	Strongly agree	Strongly agree	Agree	Strongly agree	Strongly agree	Strongly agree	Disagree	Both	Some words don't understand	Yes	English	Often	Yes	Lecturer taught well
4	3092014	PUO	Marine Engineering'	DKP3B	Male	Malay	19	C	B+	3.25-3.49	Malay	English	Brother	Sometimes	Often	Frequently	Frequently	Not frequently	Frequently	Frequently	Frequently	Frequently	Frequently	Frequently	Not frequently	Satisfied	Not satisfied	Satisfied	Not satisfied	Satisfied	Agree	Disagree	Agree	Agree	Agree	Agree	Agree	Disagree	Agree	Agree	Agree	Agree	Both	Some words don't understand	Yes	English	Often	Yes	Lecturer gives more details/explanation
5	3092014	PUO	Marine Engineering'	DKP3B	Male	Malay	19	C	B	3.00-3.24	Malay	English and Malay	Missing data	Sometimes	Always	Frequently	Frequently	Frequently	Very frequently	Very frequently	Very frequently	Frequently	Frequently	Not frequently	Frequently	Satisfied	Very satisfied	Very satisfied	Satisfied	Not satisfied	Agree	Agree	Strongly agree	Strongly agree	Disagree	Strongly agree	Agree	Disagree	Strongly agree	Disagree	Disagree	Disagree	Both	Easier to understand	Yes	Both	Always	Yes	Can improve my English/learn English
6	3092014	PUO	Marine Engineering'	DKP3B	Male	Chinese	19	B	A	3.75-4.00	Mandarin	Mandarin	Brother	Often	Sometimes	Not frequently	Frequently	Frequently	Frequently	Frequently	Very frequently	Not frequently	Frequently	Not frequently	Frequently	Satisfied	Satisfied	Satisfied	Not satisfied	Satisfied	Strongly agree	Disagree	Agree	Agree	Agree	Agree	Strongly agree	Strongly agree	Disagree	Agree	Agree	Agree	Both	Weak students could follow easily/understand better	Yes	English	Often	Yes	Can understand the lecturer
7	3092014	PUO	Marine Engineering'	DKP3B	Male	Malay	19	Missing data	A	3.50-3.74	Malay	Malay	Sister	Sometimes	Often	Very frequently	Very frequently	Not frequently	Very frequently	Very frequently	Frequently	Not frequently	Not used at all	Not used at all	Not frequently	Very satisfied	Very satisfied	Very satisfied	Satisfied	Not satisfied	Strongly agree	Strongly disagree	Strongly disagree	Strongly agree	Strongly agree	Strongly agree	Strongly disagree	Agree	Strongly agree	Disagree	Agree	Agree	Both	Weak students could follow easily/understand better	Yes	Both	Often	Yes	Able to give my opinion and get Lecturer's attention
8	3092014	PUO	Marine Engineering'	DKP3B	Male	Malay	19	B	A-	3.25-3.49	Malay	English	Missing data	Sometimes	Always	Not frequently	Not frequently	Not frequently	Frequently	Frequently	Frequently	Not frequently	Frequently	Not frequently	Not frequently	Very satisfied	Very satisfied	Very satisfied	Satisfied	Satisfied	Agree	Disagree	Disagree	Agree	Agree	Agree	Agree	Strongly agree	Strongly agree	Strongly agree	Strongly agree	Strongly agree	Both	Missing data	Yes	Malay	Always	Yes	Cheerful class and not bored/enjoyable
9	3092014	PUO	Marine Engineering'	DKP3B	Male	Malay	19	B	B+	3.00-3.24	Malay	Malay	Missing data	Never	Always	Not used at all	Very frequently	Not frequently	Frequently	Frequently	Frequently	Not used at all	Not frequently	Not frequently	Not frequently	Not satisfied	Satisfied	Not satisfied	Not satisfied	Satisfied	Agree	Disagree	Strongly disagree	Disagree	Disagree	Agree	Disagree	Disagree	Strongly agree	Disagree	Agree	Strongly disagree	Both	Some words don't understand	Yes	Both	Often	Yes	Able to give my opinion and get Lecturer's attention
10	3092014	PUO	Marine Engineering'	DKP3B	Male	Malay	19	B+	A	3.75-4.00	Malay	English	Brother	Sometimes	Often	Frequently	Very frequently	Not frequently	Frequently	Frequently	Frequently	Not frequently	Frequently	Frequently	Very frequently	Not satisfied	Satisfied	Satisfied	Not satisfied	Not satisfied	Agree	Disagree	Disagree	Disagree	Agree	Agree	Agree	Disagree	Agree	Agree	Disagree	Agree	Both	Some words don't understand	Yes	Both	Often	Yes	Can improve my English/learn English
11	3092014	PUO	Marine Engineering'	DKP3B	Male	Malay	19	C	B	3.50-3.74	Malay	English and Malay	Missing data	Sometimes	Often	Frequently	Frequently	Not frequently	Very frequently	Very frequently	Very frequently	Not frequently	Very frequently	Very frequently	Not frequently	Satisfied	Very satisfied	Very satisfied	Not satisfied	Very satisfied	Agree	Disagree	Disagree	Agree	Agree	Agree	Strongly agree	Strongly agree	Strongly agree	Agree	Agree	Strongly agree	Both	Some words don't understand	Yes	English	Always	Yes	Can understand the lecturer
12	3092014	PUO	Marine Engineering'	DKP3B	Male	Malay	19	B+	A	3.50-3.74	Malay	English	Family members	Often	Sometimes	Not frequently	Frequently	Frequently	Frequently	Very frequently	Very frequently	Not frequently	Very frequently	Very frequently	Not frequently	Satisfied	Satisfied	Satisfied	Very satisfied	Very satisfied	Agree	Disagree	Disagree	Agree	Agree	Strongly agree	Agree	Agree	Agree	Strongly agree	Agree	Strongly agree	Both	Easier to understand	Yes	Both	Often	Yes	Can understand the lecturer
13	3092014	PUO	Marine Engineering'	DKP3B	Male	Malay	19	B	B	3.50-3.74	English	Malay	Sister	Sometimes	Sometimes	Very frequently	Very frequently	Not frequently	Very frequently	Very frequently	Very frequently	Not frequently	Frequently	Very frequently	Not frequently	Satisfied	Satisfied	Satisfied	Satisfied	Satisfied	Agree	Strongly disagree	Agree	Strongly agree	Strongly agree	Strongly agree	Strongly agree	Strongly agree	Strongly agree	Strongly agree	Agree	Agree	Both	Weak students could follow easily/understand better	Yes	English	Always	Yes	Can understand the lecturer
14	3092014	PUO	Marine Engineering'	DKP3B	Male	Malay	19	B	B	3.25-3.49	Malay	Missing data	Sister	Sometimes	Often	Frequently	Very frequently	Not frequently	Very frequently	Very frequently	Very frequently	Frequently	Frequently	Frequently	Not frequently	Not satisfied	Satisfied	Satisfied	Not satisfied	Satisfied	Agree	Disagree	Disagree	Strongly agree	Strongly agree	Agree	Strongly agree	Strongly agree	Strongly agree	Agree	Agree	Agree	Both	Can understand more	Yes	English	Always	Yes	To get a job after graduated
15	3092014	PUO	Marine Engineering'	DKP3B	Male	Malay	19	C	B+	3.25-3.49	Malay	Arabic	Father	Sometimes	Often	Frequently	Very frequently	Not frequently	Frequently	Very frequently	Frequently	Frequently	Frequently	Not frequently	Very frequently	Very satisfied	Satisfied	Satisfied	Very satisfied	Satisfied	Agree	Disagree	Agree	Strongly agree	Agree	Strongly agree	Strongly agree	Disagree	Strongly agree	Agree	Agree	Agree	Both	Easier to understand	Yes	English	Always	Yes	Can understand the lecturer
16	3092014	PUO	Marine Engineering'	DKP3B	Male	Chinese	20	A	A	3.75-4.00	Cantonese	English	Brother	Often	Often	Very frequently	Frequently	Very frequently	Very frequently	Very frequently	Very frequently	Not frequently	Not frequently	Frequently	Very frequently	Satisfied	Satisfied	Satisfied	Satisfied	Satisfied	Strongly agree	Disagree	Agree	Strongly agree	Strongly agree	Strongly agree	Strongly agree	Strongly agree	Strongly disagree	Strongly agree	Strongly agree	Agree	English only	English is an international language	Yes	Malay	Often	Yes	It was in English
17	3092014	PUO	Marine Engineering'	DKP3B	Male	Malay	19	A-	A	3.75-4.00	Malay	English	Sister	Sometimes	Always	Frequently	Frequently	Not frequently	Very frequently	Frequently	Very frequently	Not used at all	Not frequently	Frequently	Frequently	Not satisfied	Not satisfied	Satisfied	Satisfied	Satisfied	Agree	Disagree	Agree	Strongly agree	Strongly agree	Strongly agree	Strongly agree	Agree	Strongly agree	Strongly agree	Agree	Agree	English only	English only can help to improve communication skills/language	Yes	English	Always	Yes	Can understand the lecturer
18	3092014	PUO	Marine Engineering'	DKP3B	Male	Other	19	C+	A-	3.50-3.74	Malay	Missing data	Sister	Sometimes	Always	Very frequently	Frequently	Not frequently	Very frequently	Very frequently	Very frequently	Not used at all	Frequently	Not frequently	Frequently	Satisfied	Satisfied	Satisfied	Satisfied	Satisfied	Agree	Disagree	Disagree	Agree	Agree	Agree	Disagree	Agree	Strongly agree	Agree	Agree	Disagree	Both	Both languages make comfortable to study/cover up weakness	Yes	Both	Always	Yes	Useful for the future/important
19	3092014	PUO	Marine Engineering'	DKP3B	Male	Indian	18	A	A+	3.75-4.00	Tamil	English & Tamil	Siblings	Often	Often	Frequently	Frequently	Frequently	Very frequently	Very frequently	Very frequently	Very frequently	Very frequently	Very frequently	Frequently	Very satisfied	Very satisfied	Very satisfied	Satisfied	Satisfied	Agree	Disagree	Agree	Strongly agree	Strongly agree	Strongly agree	Disagree	Strongly disagree	Strongly agree	Strongly agree	Agree	Strongly agree	English only	Easier to understand	No	English	Always	10	Like how the lecturer pronounce the English words
20	3092014	PUO	Marine Engineering'	DKP3B	Male	Malay	19	Missing data	B	3.75-4.00	Malay	Malay	Missing data	Sometimes	Sometimes	Very frequently	Very frequently	Frequently	Very frequently	Very frequently	Very frequently	Frequently	Very frequently	Frequently	Frequently	Satisfied	Satisfied	Satisfied	Satisfied	Satisfied	Agree	Agree	Agree	Agree	Agree	Strongly agree	Strongly agree	Agree	Agree	Agree	Agree	Strongly agree	Both	English to help describing terms	Yes	Both	Often	Yes	Lecturer uses Malay so Ss understand better
21	9092014	PUO	Commerce	DKB5	Male	Malay	20	C+	A-	3.75-4.00	Malay	Malay	Missing data	Sometimes	Often	Frequently	Frequently	Frequently	Very frequently	Frequently	Frequently	Not frequently	Not frequently	Frequently	Not used at all	Satisfied	Satisfied	Satisfied	Not satisfied	Satisfied	Agree	Disagree	Strongly disagree	Agree	Agree	Agree	Strongly disagree	Agree	Strongly agree	Agree	Agree	Disagree	Both	Weak students could follow easily/understand better	Yes	English	Often	Yes	Lecturer explains using simple word
22	9092014	PUO	Commerce	DKB5	Male	Malay	20	C+	B	3.50-3.74	Malay	Missing data	Missing data	Sometimes	Often	Frequently	Frequently	Not frequently	Frequently	Frequently	Frequently	Frequently	Frequently	Frequently	Not frequently	Satisfied	Satisfied	Satisfied	Satisfied	Satisfied	Agree	Agree	Disagree	Agree	Agree	Strongly agree	Strongly agree	Agree	Strongly agree	Agree	Agree	Strongly agree	Both	Can understand more	Yes	English	Always	Yes	More scope in Job Hunting Skills
23	9092014	PUO	Commerce	DKB5	Female	Malay	20	C+	B+	3.50-3.74	Malay	Missing data	Missing data	Never	Always	Very frequently	Very frequently	Not frequently	Frequently	Frequently	Frequently	Not frequently	Frequently	Frequently	Not frequently	Satisfied	Satisfied	Satisfied	Not satisfied	Not satisfied	Agree	Disagree	Strongly disagree	Agree	Disagree	Agree	Strongly agree	Agree	Strongly agree	Agree	Agree	Agree	Both	Some words don't understand	Yes	Both	Sometimes	Yes	Can understand the lecturer
24	9092014	PUO	Commerce	DKB5	Female	Malay	20	B	A	3.50-3.74	Malay	Malay	Brother	Sometimes	Often	Frequently	Very frequently	Not frequently	Very frequently	Frequently	Frequently	Not frequently	Frequently	Not frequently	Not frequently	Satisfied	Very satisfied	Very satisfied	Satisfied	Very satisfied	Agree	Strongly disagree	Strongly disagree	Agree	Agree	Agree	Agree	Disagree	Agree	Agree	Agree	Agree	Both	Can understand more	Yes	English	Sometimes	Yes	Can understand the lecturer
25	9092014	PUO	Commerce	DKB5	Female	Malay	20	C	B+	3.75-4.00	Malay	Missing data	Missing data	Sometimes	Always	Frequently	Frequently	Not frequently	Frequently	Very frequently	Frequently	Not frequently	Frequently	Frequently	Not frequently	Satisfied	Satisfied	Satisfied	Satisfied	Satisfied	Agree	Disagree	Disagree	Agree	Disagree	Agree	Agree	Agree	Strongly agree	Agree	Disagree	Disagree	Both	Easier to understand	Yes	Both	Often	Yes	Can understand the lecturer
26	9092014	PUO	Commerce	DKB5	Male	Malay	20	B+	B+	3.25-3.49	Malay	English and Malay	Sister	Sometimes	Sometimes	Not frequently	Frequently	Not frequently	Frequently	Frequently	Frequently	Not frequently	Frequently	Frequently	Not frequently	Satisfied	Satisfied	Satisfied	Satisfied	Satisfied	Agree	Strongly agree	Agree	Disagree	Agree	Strongly agree	Agree	Agree	Agree	Strongly agree	Agree	Agree	Both	Some words don't understand	Yes	English	Often	Yes	Lecturer gives more details/explanation
27	9092014	PUO	Commerce	DKB5	Female	Malay	20	C	B	3.50-3.74	Malay	English	Missing data	Sometimes	Often	Not frequently	Frequently	Not frequently	Very frequently	Very frequently	Very frequently	Frequently	Very frequently	Frequently	Not frequently	Satisfied	Satisfied	Satisfied	Satisfied	Satisfied	Agree	Disagree	Disagree	Agree	Agree	Agree	Agree	Agree	Strongly agree	Agree	Agree	Disagree	Both	Both languages will be used for communication in the future	Yes	Malay	Often	Yes	Lecturer gives more details/explanation
28	9092014	PUO	Commerce	DKB5	Female	Malay	20	B	A	3.75-4.00	Malay	Malay	Sister	Sometimes	Often	Frequently	Very frequently	Not frequently	Very frequently	Very frequently	Frequently	Frequently	Not frequently	Frequently	Not frequently	Satisfied	Satisfied	Satisfied	Satisfied	Satisfied	Agree	Disagree	Disagree	Agree	Agree	Agree	Agree	Agree	Strongly agree	Agree	Agree	Agree	Both	Translation helps in understanding	Yes	Both	Often	Yes	Lecturer gives more details/explanation
29	9092014	PUO	Commerce	DKB5	Female	Malay	20	B	B	3.50-3.74	Malay	English	Aunty/uncle/cousin	Sometimes	Often	Very frequently	Frequently	Not frequently	Very frequently	Very frequently	Very frequently	Not frequently	Frequently	Very frequently	Not frequently	Satisfied	Satisfied	Very satisfied	Not satisfied	Very satisfied	Strongly agree	Agree	Agree	Agree	Agree	Agree	Agree	Agree	Disagree	Agree	Agree	Agree	Both	Easier to understand	Yes	Both	Often	Yes	Lecturer gives more details/explanation
30	9092014	PUO	Commerce	DKB5	Female	Malay	20	C	A	3.25-3.49	Malay	English	Mother	Often	Sometimes	Not frequently	Frequently	Not frequently	Frequently	Very frequently	Very frequently	Frequently	Frequently	Very frequently	Not frequently	Very satisfied	Very satisfied	Very satisfied	Very satisfied	Very satisfied	Agree	Disagree	Disagree	Agree	Agree	Agree	Strongly agree	Strongly agree	Agree	Agree	Strongly agree	Agree	Both	Can understand more	Yes	English	Always	Yes	Know/understand more of cover letter/CV
31	9092014	PUO	Commerce	DKB5	Female	Malay	20	C	B	3.50-3.74	Malay	English	Missing data	Sometimes	Always	Not frequently	Frequently	Not frequently	Very frequently	Very frequently	Very frequently	Not frequently	Not frequently	Not frequently	Not used at all	Satisfied	Satisfied	Satisfied	Not satisfied	Very satisfied	Agree	Disagree	Strongly disagree	Strongly disagree	Strongly disagree	Disagree	Agree	Agree	Strongly agree	Strongly agree	Agree	Strongly agree	Both	Easier to understand	Yes	Both	Always	Yes	Lecturer explains using simple word
32	9092014	PUO	Commerce	DKB5	Female	Malay	19	Missing data	B	3.25-3.49	Malay	English and Malay	Sister	Sometimes	Always	Frequently	Frequently	Not frequently	Frequently	Very frequently	Frequently	Not frequently	Frequently	Not frequently	Not used at all	Not satisfied	Not satisfied	Missing data	Satisfied	Satisfied	Agree	Strongly disagree	Strongly disagree	Strongly disagree	Agree	Strongly agree	Strongly agree	Disagree	Strongly agree	Strongly agree	Strongly agree	Strongly agree	Both	Can understand more	Yes	English	Always	Yes	Can understand the lecturer
33	9092014	PUO	Commerce	DKB5	Female	Malay	20	C	D	3.50-3.74	Malay	Malay	Missing data	Sometimes	Often	Not frequently	Frequently	Not frequently	Very frequently	Very frequently	Very frequently	Not frequently	Frequently	Not frequently	Not frequently	Satisfied	Satisfied	Very satisfied	Satisfied	Satisfied	Agree	Disagree	Agree	Agree	Agree	Agree	Disagree	Disagree	Strongly agree	Agree	Agree	Disagree	English only	English only can help to improve communication skills/language	Yes	Both	Often	Yes	Know/understand more of cover letter/CV
34	9092014	PUO	Commerce	DKB5	Female	Other	20	B	A	3.75-4.00	Malay	Malay	Missing data	Sometimes	Often	Frequently	Frequently	Frequently	Frequently	Very frequently	Very frequently	Frequently	Very frequently	Very frequently	Frequently	Not satisfied	Satisfied	Satisfied	Satisfied	Satisfied	Agree	Disagree	Disagree	Agree	Agree	Agree	Agree	Disagree	Agree	Agree	Agree	Disagree	Both	Both languages so Ss can get the message	Yes	English	Always	Yes	Can understand the lecturer
35	9092014	PUO	Commerce	DKB5	Male	Malay	20	C+	A-	3.50-3.74	Malay	English	Missing data	Sometimes	Always	Frequently	Very frequently	Not frequently	Very frequently	Very frequently	Frequently	Very frequently	Frequently	Frequently	Frequently	Satisfied	Very satisfied	Satisfied	Satisfied	Satisfied	Disagree	Disagree	Agree	Agree	Agree	Agree	Agree	Agree	Strongly agree	Agree	Agree	Agree	Both	Easier to understand	Yes	English	Always	Yes	Can understand the lecturer
36	9092014	PUO	Commerce	DKB5	Male	Malay	20	Missing data	B	3.50-3.74	Malay	English and Malay	Missing data	Sometimes	Often	Frequently	Frequently	Not frequently	Very frequently	Very frequently	Very frequently	Not frequently	Frequently	Very frequently	Not frequently	Very satisfied	Satisfied	Very satisfied	Satisfied	Very satisfied	Strongly agree	Disagree	Disagree	Disagree	Agree	Strongly agree	Agree	Strongly agree	Strongly agree	Strongly agree	Agree	Agree	Both	Both languages to improve skills/language	Yes	Missing data	Always	Yes	Lecturer gives more details/explanation
37	9092014	PUO	Commerce	DKB5	Male	Malay	20	B	B	3.25-3.49	Malay	Malay	Missing data	Sometimes	Sometimes	Frequently	Very frequently	Frequently	Very frequently	Very frequently	Very frequently	Frequently	Very frequently	Frequently	Not frequently	Very satisfied	Very satisfied	Very satisfied	Satisfied	Very satisfied	Agree	Agree	Agree	Strongly agree	Agree	Disagree	Strongly agree	Strongly agree	Strongly agree	Agree	Agree	Strongly agree	Both	Can understand more	Yes	English	Often	Yes	The lesson was clear
38	9092014	PUO	Commerce	DKB5	Male	Malay	20	C	B	3.25-3.49	Malay	English and Malay	Sister	Sometimes	Sometimes	Not frequently	Very frequently	Not frequently	Frequently	Frequently	Very frequently	Not frequently	Frequently	Not frequently	Not frequently	Satisfied	Satisfied	Satisfied	Satisfied	Not satisfied	Agree	Strongly agree	Agree	Agree	Disagree	Strongly disagree	Agree	Agree	Strongly agree	Agree	Agree	Disagree	Both	Weak students could follow easily/understand better	Yes	English	Often	Yes	Know/understand more of cover letter/CV
39	9092014	PUO	Commerce	DKB5	Male	Malay	20	C+	A-	3.50-3.74	Malay	Malay	Missing data	Sometimes	Often	Frequently	Very frequently	Not frequently	Very frequently	Very frequently	Frequently	Not frequently	Frequently	Frequently	Not used at all	Not satisfied	Satisfied	Not satisfied	Not satisfied at all	Satisfied	Agree	Agree	Agree	Disagree	Disagree	Strongly agree	Strongly agree	Disagree	Strongly agree	Agree	Agree	Disagree	Both	Some words don't understand	Yes	English	Sometimes	Yes	Lecturer explains using simple word
40	9092014	PUO	Commerce	DKB5	Female	Malay	20	A	A	3.75-4.00	Malay	English	Father	Often	Often	Not frequently	Frequently	Frequently	Very frequently	Very frequently	Very frequently	Frequently	Very frequently	Frequently	Not frequently	Satisfied	Satisfied	Satisfied	Satisfied	Satisfied	Agree	Disagree	Disagree	Agree	Agree	Agree	Agree	Disagree	Strongly agree	Agree	Agree	Agree	Both	Both languages to improve skills/language	Yes	Malay	Always	Yes	Know/understand more of cover letter/CV
41	9092014	PUO	Commerce	DKB5	Female	Malay	20	C	A	3.50-3.74	Malay	English	Missing data	Sometimes	Always	Not frequently	Frequently	Frequently	Very frequently	Very frequently	Frequently	Very frequently	Not frequently	Not used at all	Frequently	Satisfied	Satisfied	Satisfied	Not satisfied	Not satisfied at all	Agree	Agree	Disagree	Agree	Agree	Agree	Agree	Agree	Agree	Agree	Agree	Agree	Both	Some words don't understand	Yes	English	Sometimes	Yes	Lecturer gives more details/explanation
42	9092014	PUO	Commerce	DKB5	Female	Malay	20	Missing data	B	3.50-3.74	Malay	English	Sister	Sometimes	Often	Not frequently	Frequently	Frequently	Very frequently	Very frequently	Very frequently	Not frequently	Very frequently	Very frequently	Not frequently	Satisfied	Very satisfied	Very satisfied	Satisfied	Very satisfied	Agree	Disagree	Disagree	Strongly agree	Disagree	Strongly agree	Agree	Disagree	Strongly agree	Agree	Agree	Agree	Both	Both-interesting to hear	Yes	English	Often	Yes	Lecturer taught well
43	9092014	PUO	Commerce	DKB5	Female	Malay	20	B+	A	3.50-3.74	Malay	Malay	Missing data	Never	Always	Frequently	Very frequently	Not frequently	Very frequently	Very frequently	Very frequently	Frequently	Frequently	Very frequently	Not frequently	Satisfied	Satisfied	Satisfied	Satisfied	Satisfied	Agree	Disagree	Agree	Strongly agree	Agree	Strongly agree	Strongly agree	Disagree	Strongly agree	Strongly agree	Strongly agree	Disagree	Both	Some words don't understand	Yes	Both	Often	Yes	Can understand the lecturer
44	9092014	PUO	Commerce	DKB5	Female	Malay	20	B+	A-	3.50-3.74	Malay	Malay	Sister	Often	Often	Frequently	Very frequently	Not frequently	Very frequently	Very frequently	Very frequently	Frequently	Very frequently	Frequently	Not frequently	Not satisfied	Satisfied	Satisfied	Not satisfied	Satisfied	Strongly agree	Strongly disagree	Agree	Agree	Strongly disagree	Strongly agree	Strongly agree	Agree	Strongly agree	Strongly agree	Strongly agree	Agree	Both	Avoid misunderstanding	Yes	Both	Always	Yes	Can understand the lecturer
45	9092014	PUO	Commerce	DKB5	Female	Malay	20	C	A	3.25-3.49	Malay	English	Missing data	Sometimes	Always	Very frequently	Very frequently	Not frequently	Frequently	Frequently	Frequently	Not frequently	Frequently	Not frequently	Very frequently	Satisfied	Satisfied	Satisfied	Very satisfied	Satisfied	Agree	Strongly disagree	Strongly disagree	Disagree	Disagree	Strongly agree	Agree	Disagree	Strongly agree	Agree	Agree	Disagree	English only	English only can help to improve communication skills/language	Yes	English	Always	Yes	The lesson was clear
46	9092014	PUO	Commerce	DKB5	Female	Malay	20	Missing data	Missing data	3.50-3.74	Malay	English and Malay	Missing data	Sometimes	Often	Very frequently	Very frequently	Not frequently	Frequently	Very frequently	Very frequently	Not frequently	Frequently	Not frequently	Frequently	Satisfied	Satisfied	Satisfied	Satisfied	Not satisfied	Agree	Disagree	Disagree	Agree	Agree	Agree	Agree	Strongly disagree	Strongly agree	Agree	Agree	Agree	Both	Translation helps in understanding	Yes	English	Often	Yes	Know/understand more of cover letter/CV
47	12092014	PUO	Civil Engineering	DUT5B	Male	Malay	20	C+	C	2.75-2.99	Malay	English	Missing data	Sometimes	Sometimes	Frequently	Very frequently	Not frequently	Very frequently	Very frequently	Very frequently	Not frequently	Not frequently	Frequently	Not frequently	Very satisfied	Satisfied	Satisfied	Satisfied	Very satisfied	Disagree	Disagree	Agree	Agree	Agree	Strongly agree	Strongly agree	Strongly agree	Strongly agree	Agree	Disagree	Strongly agree	Both	Easier to understand	Yes	English	Sometimes	Yes	Cheerful class and not bored/enjoyable
48	12092014	PUO	Civil Engineering	DUT5B	Male	Malay	22	B+	Missing data	3.00-3.24	Malay	Malay	Missing data	Sometimes	Sometimes	Not frequently	Very frequently	Not frequently	Frequently	Frequently	Frequently	Not frequently	Not frequently	Not used at all	Not used at all	Not satisfied	Satisfied	Satisfied	Not satisfied	Satisfied	Strongly agree	Disagree	Disagree	Agree	Disagree	Agree	Disagree	Disagree	Strongly agree	Agree	Agree	Disagree	Both	Both-interesting to hear	Yes	Both	Often	Yes	Cheerful class and not bored/enjoyable
49	12092014	PUO	Civil Engineering	DUT5B	Male	Malay	20	C	B+	3.50-3.74	Malay	English	Missing data	Sometimes	Always	Not frequently	Very frequently	Frequently	Very frequently	Very frequently	Very frequently	Not frequently	Frequently	Very frequently	Frequently	Satisfied	Very satisfied	Very satisfied	Satisfied	Very satisfied	Strongly agree	Disagree	Agree	Agree	Strongly disagree	Strongly agree	Strongly agree	Strongly agree	Strongly agree	Agree	Disagree	Strongly agree	Both	Some words don't understand	Yes	English	Always	Yes	Cheerful class and not bored/enjoyable
50	12092014	PUO	Civil Engineering	DUT5B	Female	Malay	20	B	A-	3.50-3.74	Malay	Malay	Sister	Sometimes	Always	Not frequently	Very frequently	Frequently	Very frequently	Very frequently	Very frequently	Not frequently	Frequently	Frequently	Not frequently	Satisfied	Satisfied	Satisfied	Satisfied	Satisfied	Agree	Disagree	Strongly disagree	Agree	Agree	Strongly agree	Agree	Disagree	Strongly agree	Strongly agree	Strongly agree	Agree	Both	Can understand more	Yes	Both	Often	Yes	Missing data
51	12092014	PUO	Civil Engineering	DUT5B	Male	Malay	21	D	Missing data	Missing data	Malay	English and Malay	Missing data	Sometimes	Always	Frequently	Very frequently	Frequently	Frequently	Frequently	Not frequently	Not frequently	Frequently	Not frequently	Not frequently	Satisfied	Satisfied	Satisfied	Not satisfied	Not satisfied	Disagree	Agree	Agree	Agree	Missing data	Agree	Strongly agree	Disagree	Strongly agree	Strongly agree	Strongly agree	Agree	Both	Missing data	Yes	English	Often	Yes	Lecturer explains using simple word
52	12092014	PUO	Civil Engineering	DUT5B	Female	Malay	20	Missing data	A-	3.25-3.49	Malay	Malay	Missing data	Sometimes	Often	Very frequently	Frequently	Frequently	Frequently	Frequently	Frequently	Frequently	Frequently	Frequently	Frequently	Satisfied	Satisfied	Satisfied	Satisfied	Satisfied	Agree	Disagree	Disagree	Agree	Agree	Agree	Strongly agree	Agree	Agree	Agree	Agree	Agree	Both	Can understand more	Yes	Malay	Often	Yes	Can improve my English/learn English
53	12092014	PUO	Civil Engineering	DUT5B	Male	Malay	20	C	B	3.25-3.49	Malay	Malay	Brother	Sometimes	Often	Frequently	Frequently	Not frequently	Frequently	Very frequently	Very frequently	Not frequently	Frequently	Not frequently	Not frequently	Satisfied	Satisfied	Satisfied	Not satisfied	Not satisfied	Strongly agree	Strongly disagree	Disagree	Agree	Disagree	Agree	Disagree	Disagree	Strongly agree	Agree	Agree	Strongly agree	Both	Both-not fluent in English	Yes	Both	Always	Yes	Know/understand more of cover letter/CV
54	12092014	PUO	Civil Engineering	DUT5B	Female	Malay	20	D	B	3.25-3.49	Malay	Malay	Missing data	Sometimes	Always	Frequently	Frequently	Frequently	Very frequently	Very frequently	Frequently	Frequently	Very frequently	Frequently	Not frequently	Very satisfied	Satisfied	Satisfied	Satisfied	Satisfied	Strongly agree	Strongly disagree	Strongly disagree	Agree	Disagree	Agree	Agree	Agree	Agree	Disagree	Agree	Disagree	Both	Can understand more	Yes	Malay	Always	Yes	Missing data
55	12092014	PUO	Civil Engineering	DUT5B	Male	Malay	20	B+	B+	3.00-3.24	Malay	Missing data	Missing data	Sometimes	Always	Very frequently	Very frequently	Not frequently	Very frequently	Very frequently	Very frequently	Frequently	Frequently	Very frequently	Frequently	Satisfied	Satisfied	Very satisfied	Very satisfied	Very satisfied	Strongly agree	Strongly disagree	Strongly disagree	Disagree	Disagree	Agree	Agree	Agree	Strongly agree	Agree	Agree	Agree	Both	Can understand more	Yes	Malay	Sometimes	Yes	Can improve my English/learn English
56	12092014	PUO	Civil Engineering	DUT5B	Male	Malay	20	B+	B+	3.00-3.24	Malay	English	Mother	Often	Sometimes	Very frequently	Very frequently	Frequently	Very frequently	Not frequently	Frequently	Not used at all	Not frequently	Not frequently	Not frequently	Satisfied	Very satisfied	Satisfied	Very satisfied	Not satisfied	Strongly agree	Strongly disagree	Strongly disagree	Strongly agree	Agree	Strongly agree	Strongly disagree	Agree	Agree	Strongly agree	Strongly agree	Agree	Both	Easier to understand	Yes	English	Always	Yes	Cheerful class and not bored/enjoyable
57	12092014	PUO	Civil Engineering	DUT5B	Male	Malay	20	C	B+	3.25-3.49	Malay	Malay	Missing data	Sometimes	Often	Not frequently	Frequently	Not frequently	Frequently	Frequently	Frequently	Not frequently	Frequently	Frequently	Not frequently	Not satisfied	Satisfied	Satisfied	Not satisfied	Satisfied	Agree	Disagree	Disagree	Disagree	Disagree	Agree	Agree	Disagree	Strongly agree	Agree	Agree	Agree	Both	Some words don't understand	Yes	English	Often	Yes	Can understand the lecturer
58	12092014	PUO	Civil Engineering	DUT5B	Male	Malay	20	A	A	3.25-3.49	Malay	Malay	Missing data	Never	Always	Not frequently	Frequently	Not frequently	Very frequently	Very frequently	Very frequently	Not frequently	Not frequently	Not frequently	Frequently	Very satisfied	Very satisfied	Very satisfied	Very satisfied	Satisfied	Agree	Disagree	Agree	Agree	Agree	Agree	Agree	Disagree	Strongly agree	Agree	Agree	Agree	Both	Both languages to improve skills/language	Yes	Both	Always	Yes	Lecturer gives more details/explanation
59	12092014	PUO	Civil Engineering	DUT5B	Male	Malay	20	C	B	3.00-3.24	Malay	Malay	Missing data	Sometimes	Always	Frequently	Very frequently	Frequently	Frequently	Frequently	Frequently	Frequently	Very frequently	Very frequently	Not frequently	Satisfied	Satisfied	Satisfied	Not satisfied	Satisfied	Agree	Agree	Agree	Agree	Agree	Agree	Strongly agree	Agree	Strongly agree	Agree	Agree	Agree	Both	Some words don't understand	Yes	Malay	Often	Yes	The lesson was clear
60	12092014	PUO	Civil Engineering	DUT5B	Male	Malay	20	A	A	3.00-3.24	Malay	Malay	Missing data	Sometimes	Often	Not frequently	Very frequently	Not frequently	Very frequently	Very frequently	Very frequently	Frequently	Frequently	Not used at all	Not used at all	Satisfied	Very satisfied	Very satisfied	Very satisfied	Satisfied	Agree	Agree	Agree	Agree	Strongly agree	Agree	Agree	Agree	Strongly agree	Agree	Disagree	Disagree	Both	Translation helps in understanding	Yes	Both	Often	Yes	Lecturer taught well
61	12092014	PUO	Civil Engineering	DUT5B	Female	Malay	20	B	B	Missing data	Malay	Malay	Missing data	Sometimes	Never	Frequently	Very frequently	Frequently	Frequently	Frequently	Frequently	Not frequently	Frequently	Not frequently	Frequently	Satisfied	Satisfied	Satisfied	Satisfied	Satisfied	Agree	Agree	Disagree	Agree	Disagree	Disagree	Disagree	Disagree	Strongly agree	Disagree	Disagree	Agree	Both	Can understand more	Yes	Both	Always	Yes	Missing data
62	12092014	PUO	Civil Engineering	DUT5B	Male	Malay	20	C	B+	3.00-3.24	Malay	Malay	Missing data	Never	Always	Very frequently	Very frequently	Not frequently	Frequently	Frequently	Very frequently	Not frequently	Frequently	Frequently	Not frequently	Very satisfied	Satisfied	Very satisfied	Satisfied	Very satisfied	Strongly agree	Strongly disagree	Strongly disagree	Strongly disagree	Strongly disagree	Strongly agree	Agree	Disagree	Strongly agree	Agree	Agree	Agree	Both	Can understand more	Yes	English	Always	Yes	Can improve my English/learn English
63	12092014	PUO	Civil Engineering	DUT5B	Female	Malay	20	B+	A	3.75-4.00	Malay	Malay	Missing data	Often	Never	Not frequently	Frequently	Not frequently	Frequently	Very frequently	Frequently	Not frequently	Not frequently	Not frequently	Not frequently	Satisfied	Not satisfied	Satisfied	Not satisfied	Satisfied	Agree	Disagree	Disagree	Disagree	Agree	Agree	Strongly agree	Agree	Agree	Agree	Agree	Agree	Both	Can understand more	Yes	Both	Always	Yes	Know/understand more of cover letter/CV
64	12092014	PUO	Civil Engineering	DUT5B	Female	Malay	20	A	A	3.50-3.74	Malay	English and Malay	Sister	Sometimes	Sometimes	Not frequently	Frequently	Not frequently	Frequently	Not frequently	Frequently	Not used at all	Not used at all	Frequently	Not frequently	Satisfied	Not satisfied	Satisfied	Not satisfied	Satisfied	Disagree	Disagree	Disagree	Disagree	Agree	Disagree	Disagree	Disagree	Agree	Agree	Agree	Disagree	Both	Easier to understand	Yes	Both	Always	Yes	Can understand the lecturer
65	12092014	PUO	Civil Engineering	DUT5B	Male	Malay	19	B	A	3.25-3.49	Malay	English	Aunty/uncle/cousin	Sometimes	Sometimes	Not frequently	Very frequently	Not frequently	Very frequently	Very frequently	Frequently	Frequently	Very frequently	Not frequently	Frequently	Very satisfied	Very satisfied	Very satisfied	Very satisfied	Very satisfied	Agree	Strongly disagree	Strongly disagree	Strongly agree	Strongly agree	Strongly agree	Strongly agree	Strongly disagree	Strongly agree	Strongly agree	Strongly agree	Agree	Both	Can understand more	Yes	Malay	Always	Yes	Lecturer explains using simple word
66	12092014	PUO	Civil Engineering	DUT5B	Male	Malay	20	B	B+	3.00-3.24	Malay	Malay	Missing data	Sometimes	Often	Very frequently	Frequently	Not frequently	Very frequently	Frequently	Frequently	Frequently	Frequently	Frequently	Frequently	Very satisfied	Satisfied	Satisfied	Satisfied	Very satisfied	Agree	Disagree	Disagree	Strongly disagree	Agree	Disagree	Agree	Disagree	Strongly agree	Agree	Agree	Agree	Both	Some words don't understand	Yes	English	Always	Yes	Lecturer is nice/good
67	12092014	PUO	Civil Engineering	DUT5B	Female	Malay	20	A-	A	3.50-3.74	Malay	Malay	Sister	Sometimes	Always	Frequently	Frequently	Frequently	Frequently	Frequently	Not frequently	Frequently	Not frequently	Not frequently	Not frequently	Satisfied	Very satisfied	Satisfied	Satisfied	Satisfied	Agree	Strongly disagree	Strongly disagree	Strongly agree	Strongly agree	Strongly agree	Disagree	Disagree	Strongly agree	Strongly agree	Strongly agree	Disagree	Both	Translation helps in understanding	Missing data	Missing data	Missing data	Missing data	Missing data
68	17092014	PSA	Commerce	DPB5C	Female	Chinese	20	C+	A-	3.75-4.00	Mandarin	English	Missing data	Sometimes	Always	Frequently	Frequently	Not frequently	Very frequently	Very frequently	Frequently	Not frequently	Frequently	Frequently	Not frequently	Not satisfied	Satisfied	Satisfied	Not satisfied	Satisfied	Agree	Agree	Disagree	Agree	Strongly agree	Agree	Agree	Agree	Disagree	Agree	Agree	Strongly agree	Both	Both languages to improve skills/language	Yes	English	Often	Yes	Cheerful class and not bored/enjoyable
69	17092014	PSA	Commerce	DPB5C	Female	Malay	20	A	A	Missing data	Malay	Malay	Mother	Often	Often	Not frequently	Very frequently	Frequently	Frequently	Frequently	Frequently	Not frequently	Frequently	Not frequently	Not frequently	Satisfied	Satisfied	Satisfied	Satisfied	Satisfied	Strongly agree	Strongly agree	Strongly agree	Disagree	Disagree	Agree	Disagree	Disagree	Agree	Strongly agree	Strongly agree	Strongly agree	Both	Some words don't understand	No	Missing data	Often	Yes	Can understand the lecturer
70	17092014	PSA	Commerce	DPB5C	Male	Malay	20	C+	B	3.25-3.49	Malay	English and Malay	Missing data	Sometimes	Sometimes	Frequently	Frequently	Frequently	Frequently	Frequently	Frequently	Very frequently	Frequently	Very frequently	Frequently	Satisfied	Satisfied	Satisfied	Satisfied	Satisfied	Agree	Agree	Agree	Agree	Agree	Agree	Agree	Agree	Disagree	Agree	Strongly agree	Agree	English only	English only can help to improve communication skills/language	Yes	Both	Sometimes	Yes	Can understand the lecturer
71	17092014	PSA	Commerce	DPB5C	Female	Other	20	B	B	3.50-3.74	Other	English	Aunty/uncle/cousin	Sometimes	Sometimes	Very frequently	Very frequently	Not frequently	Not frequently	Not frequently	Not frequently	Not frequently	Frequently	Not frequently	Not frequently	Satisfied	Satisfied	Not satisfied	Not satisfied	Not satisfied	Agree	Agree	Disagree	Strongly agree	Strongly agree	Strongly agree	Strongly agree	Agree	Strongly disagree	Agree	Disagree	Disagree	Both	Weak students could follow easily/understand better	Yes	Both	Often	Yes	Lecturer taught well
72	17092014	PSA	Commerce	DPB5C	Female	Malay	20	C	C	3.00-3.24	Malay	English and Malay	Missing data	Never	Often	Frequently	Very frequently	Not frequently	Very frequently	Very frequently	Frequently	Not frequently	Frequently	Not frequently	Not used at all	Not satisfied	Satisfied	Satisfied	Satisfied	Satisfied	Agree	Disagree	Agree	Agree	Agree	Strongly agree	Agree	Disagree	Strongly agree	Agree	Agree	Disagree	Both	Some words don't understand	No	Missing data	Always	Yes	Can understand the lecturer
73	17092014	PSA	Commerce	DPB5C	Female	Malay	20	Missing data	Missing data	Missing data	Malay	Malay	Missing data	Never	Often	Frequently	Very frequently	Not frequently	Not frequently	Not frequently	Frequently	Not frequently	Frequently	Not frequently	Frequently	Satisfied	Very satisfied	Not satisfied	Not satisfied	Not satisfied	Agree	Disagree	Strongly disagree	Disagree	Agree	Strongly agree	Disagree	Disagree	Strongly agree	Strongly agree	Strongly agree	Agree	English only	BI only-to learn new word everyday	No	Missing data	Never	Yes	No reason
74	17092014	PSA	Commerce	DPB5C	Female	Malay	20	B	B	3.25-3.49	Malay	English and Malay	Missing data	Never	Sometimes	Frequently	Not frequently	Not used at all	Frequently	Frequently	Frequently	Not used at all	Not frequently	Not used at all	Frequently	Not satisfied	Satisfied	Satisfied	Not satisfied at all	Satisfied	Agree	Disagree	Agree	Agree	Agree	Agree	Agree	Strongly disagree	Strongly agree	Agree	Disagree	Agree	Both	Some words don't understand	No	Missing data	Sometimes	Yes	Can understand the lecturer
75	17092014	PSA	Commerce	DPB5C	Male	Malay	20	C+	B	3.25-3.49	Malay	English and Malay	Missing data	Sometimes	Often	Very frequently	Very frequently	Not frequently	Very frequently	Frequently	Not frequently	Not frequently	Frequently	Not frequently	Not used at all	Not satisfied	Very satisfied	Satisfied	Satisfied	Satisfied	Agree	Strongly disagree	Disagree	Agree	Strongly agree	Agree	Agree	Disagree	Agree	Agree	Agree	Disagree	Both	Translation helps in understanding	Yes	Malay	Often	Yes	Can understand the lecturer
76	17092014	PSA	Commerce	DPB5C	Male	Malay	20	C+	B	3.50-3.74	Malay	English and Malay	Missing data	Sometimes	Often	Very frequently	Very frequently	Frequently	Frequently	Very frequently	Frequently	Frequently	Frequently	Frequently	Very frequently	Satisfied	Satisfied	Satisfied	Very satisfied	Satisfied	Agree	Agree	Agree	Strongly agree	Disagree	Agree	Strongly agree	Disagree	Strongly agree	Agree	Agree	Disagree	Both	Can understand more	Yes	English	Always	Yes	Missing data
77	17092014	PSA	Commerce	DPB5C	Female	Malay	20	D	D	3.25-3.49	Malay	Malay	Sister	Always	Sometimes	Not used at all	Not frequently	Not frequently	Not frequently	Very frequently	Frequently	Not used at all	Not frequently	Not used at all	Not used at all	Satisfied	Satisfied	Satisfied	Satisfied	Satisfied	Agree	Disagree	Disagree	Disagree	Disagree	Agree	Disagree	Agree	Strongly agree	Disagree	Disagree	Strongly agree	Both	Easier to understand	Yes	Both	Sometimes	Yes	Can understand the lecturer
78	17092014	PSA	Commerce	DPB5C	Male	Chinese	21	C+	B+	3.50-3.74	Mandarin	English & Mandarin	Missing data	Sometimes	Always	Very frequently	Frequently	Not frequently	Frequently	Frequently	Frequently	Frequently	Frequently	Frequently	Not frequently	Satisfied	Satisfied	Satisfied	Satisfied	Satisfied	Agree	Disagree	Agree	Agree	Disagree	Agree	Agree	Disagree	Disagree	Agree	Agree	Agree	Both	Both-fluent in both	Yes	English	Often	Yes	Can understand the lecturer
79	17092014	PSA	Commerce	DPB5C	Male	Malay	20	C+	A	2.75-2.99	Malay	English and Malay	Missing data	Sometimes	Sometimes	Very frequently	Very frequently	Frequently	Very frequently	Very frequently	Very frequently	13	Not used at all	Not frequently	Frequently	Satisfied	Satisfied	Satisfied	Satisfied	Satisfied	Strongly agree	Disagree	Disagree	Strongly disagree	Agree	Strongly agree	Agree	Disagree	Strongly agree	Strongly agree	Agree	Agree	Both	Some words don't understand	No	Missing data	Sometimes	Yes	Lecturer gives more details/explanation
80	17092014	PSA	Commerce	DPB5C	Male	Malay	20	B+	A	3.25-3.49	Malay	English and Malay	Family	Sometimes	Sometimes	Very frequently	Frequently	Not frequently	Very frequently	Not frequently	Very frequently	Not frequently	Not frequently	Not frequently	Frequently	Satisfied	Satisfied	Satisfied	Satisfied	Satisfied	Agree	Strongly disagree	Disagree	Disagree	Strongly agree	Strongly agree	Disagree	Agree	Agree	Agree	Strongly agree	Strongly agree	Both	Some words don't understand	Yes	Malay	Always	Yes	Lecturer taught well
81	17092014	PSA	Commerce	DPB5C	Male	Chinese	21	C+	A	3.75-4.00	Cantonese	English	Missing data	Sometimes	Always	Frequently	Very frequently	Not frequently	Very frequently	Very frequently	Frequently	Frequently	Frequently	Not frequently	Not frequently	Not satisfied	Satisfied	Satisfied	Not satisfied	Satisfied	Disagree	Disagree	Agree	Agree	Agree	Strongly agree	Strongly agree	Strongly agree	Strongly disagree	Agree	Agree	Strongly agree	English only	Avoid misunderstanding	No	Missing data	Sometimes	Yes	Can improve my English/learn English
82	17092014	PSA	Commerce	DPB5C	Female	Malay	20	Missing data	Missing data	Missing data	Malay	English and Malay	Missing data	Sometimes	Sometimes	Not frequently	Frequently	Not frequently	Frequently	Frequently	Not frequently	Frequently	Not frequently	Not frequently	Frequently	Satisfied	Satisfied	Satisfied	Satisfied	Satisfied	Agree	Disagree	Agree	Agree	Agree	Agree	Strongly agree	Agree	Agree	Strongly agree	Agree	Agree	Both	Translation helps in understanding	Yes	English	Often	Yes	Can understand the lecturer
83	17092014	PSA	Commerce	DPB5C	Male	Indian	20	C	A-	3.25-3.49	Tamil	English	Missing data	Sometimes	Often	Not frequently	Frequently	Frequently	Very frequently	Very frequently	Very frequently	Frequently	Very frequently	Frequently	Frequently	Satisfied	Very satisfied	Very satisfied	Not satisfied	Satisfied	Agree	Strongly disagree	Agree	Agree	Disagree	Agree	Agree	Agree	Disagree	Agree	Agree	Disagree	Both	Easier to understand	Yes	English	Always	Yes	Can improve my English/learn English
84	17092014	PSA	Commerce	DPB5C	Male	Indian	20	B+	Missing data	3.25-3.49	Tamil	English	Missing data	Sometimes	Often	Not frequently	Frequently	Not frequently	Very frequently	Frequently	Frequently	Not frequently	Frequently	Not used at all	Not frequently	Satisfied	Satisfied	Satisfied	Not satisfied	Satisfied	Agree	Disagree	Agree	Agree	Agree	Disagree	Disagree	Agree	Strongly disagree	Agree	Agree	Disagree	Both	Can understand more	Yes	English	Always	Yes	Can improve my English/learn English
85	17092014	PSA	Commerce	DPB5C	Male	Indian	20	B+	Missing data	2.75-2.99	Tamil	English	Missing data	Sometimes	Often	Not frequently	Very frequently	Frequently	Very frequently	Very frequently	Very frequently	Not frequently	Frequently	Not frequently	Very frequently	Not satisfied	Satisfied	Satisfied	Satisfied	Not satisfied	Agree	Strongly disagree	Agree	Agree	Disagree	Agree	Agree	Agree	Strongly disagree	Agree	Agree	Disagree	Both	Easier to understand	Yes	English	Always	Yes	Lecturer gives more details/explanation
86	17092014	PSA	Commerce	DPB5C	Male	Malay	20	Missing data	Missing data	Missing data	Malay	Malay	Missing data	Sometimes	Often	Not frequently	Not frequently	Not used at all	Not frequently	Not frequently	Not frequently	Not used at all	Not used at all	Not used at all	Not used at all	Satisfied	Satisfied	Satisfied	Not satisfied	Not satisfied	Agree	Agree	Disagree	Agree	Disagree	Agree	Agree	Disagree	Strongly agree	Agree	Agree	Agree	Both	Can understand more	Yes	Both	Sometimes	Yes	Lecturer taught well
87	17092014	PSA	Commerce	DPB5C	Male	Malay	20	C+	B+	3.25-3.49	Malay	Malay	Missing data	Sometimes	Sometimes	Frequently	Frequently	Frequently	Frequently	Not frequently	Not frequently	Not frequently	Very frequently	Not frequently	Not frequently	Satisfied	Satisfied	Satisfied	Not satisfied	Satisfied	Disagree	Disagree	Disagree	Agree	Agree	Agree	Agree	Disagree	Strongly agree	Agree	Agree	Disagree	Both	English is an international language	Yes	English	Often	Yes	Can understand the lecturer
88	17092014	PSA	Commerce	DPB5C	Female	Malay	20	Missing data	A	3.25-3.49	Malay	English and Malay	Missing data	Sometimes	Sometimes	Frequently	Frequently	Frequently	Frequently	Very frequently	Very frequently	Frequently	Frequently	Frequently	Frequently	Very satisfied	Satisfied	Very satisfied	Satisfied	Satisfied	Agree	Disagree	Disagree	Agree	Agree	Agree	Strongly agree	Agree	Agree	Agree	Strongly agree	Agree	Both	Easier to understand	Yes	English	Often	Yes	Can understand the lecturer
89	17092014	PSA	Commerce	DPB5C	Female	Malay	20	C+	B	3.50-3.74	Malay	English and Malay	Sister	Sometimes	Always	Frequently	Very frequently	Not frequently	Frequently	Frequently	Not frequently	Frequently	Frequently	Frequently	Not frequently	Satisfied	Satisfied	Satisfied	Satisfied	Satisfied	Agree	Agree	Disagree	Agree	Agree	Agree	Agree	Agree	Missing data	Disagree	Agree	Agree	Both	Easier to understand	Yes	English	Often	Yes	Can improve my English/learn English
90	17092014	PSA	Commerce	DPB5C	Male	Indian	20	A-	Missing data	3.00-3.24	Tamil	English	Brother	Often	Always	Not frequently	Very frequently	Frequently	Very frequently	Very frequently	Very frequently	Very frequently	Very frequently	Very frequently	Not frequently	Very satisfied	Very satisfied	Very satisfied	Satisfied	Very satisfied	Strongly agree	Strongly disagree	Strongly disagree	Disagree	Agree	Strongly agree	Strongly disagree	Strongly agree	Strongly disagree	Strongly agree	Strongly agree	Disagree	English only	English only can help to improve communication skills/language	Yes	English	Always	Yes	Cheerful class and not bored/enjoyable
91	17092014	PSA	Commerce	DPB5C	Female	Malay	20	B+	B+	3.00-3.24	Malay	Other	Siblings	Often	Often	Very frequently	Frequently	Not frequently	Not frequently	Frequently	Frequently	Frequently	Frequently	Not frequently	Not frequently	Satisfied	Satisfied	Satisfied	Not satisfied	Satisfied	Agree	Disagree	Disagree	Agree	Agree	Agree	Agree	Disagree	Disagree	Agree	Agree	Agree	Both	Can understand more	Yes	Both	Often	Yes	Can understand the lecturer
92	18092014	PSA	Commerce	DPB5B	Male	Malay	20	A-	Missing data	Missing data	Malay	Missing data	Missing data	Never	Often	Frequently	Very frequently	Not used at all	Very frequently	Frequently	Frequently	Frequently	Frequently	Not frequently	Not used at all	Not satisfied	Satisfied	Satisfied	Not satisfied	Satisfied	Agree	Disagree	Strongly disagree	Disagree	Disagree	Agree	Agree	Disagree	Strongly agree	Agree	Agree	Disagree	Both	Missing data	Yes	Missing data	Often	Yes	Missing data
93	18092014	PSA	Commerce	DPB5B	Male	Malay	20	B	Missing data	Missing data	Malay	Malay	Brother	Sometimes	Sometimes	Not frequently	Frequently	Not frequently	Very frequently	Very frequently	Frequently	Not frequently	Frequently	Frequently	Not frequently	Not satisfied	Satisfied	Satisfied	Not satisfied	Satisfied	Disagree	Disagree	Disagree	Disagree	Agree	Agree	Agree	Agree	Strongly agree	Agree	Agree	Strongly agree	Both	Easier to understand	Yes	English	Often	Yes	Lecturer taught well
94	18092014	PSA	Commerce	DPB5B	Male	Malay	20	C+	B+	3.25-3.49	Malay	English & Mandarin	Missing data	Missing data	Sometimes	Frequently	Frequently	Not frequently	Frequently	Frequently	Frequently	Not frequently	Very frequently	Frequently	Not frequently	Satisfied	Satisfied	Very satisfied	Satisfied	Satisfied	Agree	Disagree	Agree	Agree	Agree	Agree	Strongly agree	Agree	Strongly agree	Agree	Agree	Agree	Both	Both languages make comfortable to study/cover up weakness	Yes	English	Always	Yes	Missing data
95	18092014	PSA	Commerce	DPB5B	Male	Malay	20	B+	Missing data	Missing data	Malay	Malay	Missing data	Never	Always	Not frequently	Frequently	Not used at all	Not frequently	Frequently	Frequently	Not frequently	Not frequently	Not frequently	Not frequently	Not satisfied	Satisfied	Satisfied	Not satisfied	Satisfied	Disagree	Disagree	Disagree	Agree	Agree	Agree	Strongly agree	Disagree	Strongly agree	Strongly agree	Strongly agree	Disagree	Both	Easier to understand	Yes	Both	Always	Yes	Can understand the lecturer
96	18092014	PSA	Commerce	DPB5B	Female	Malay	20	D	B	Missing data	Malay	Malay	Siblings	Often	Often	Not frequently	Very frequently	Not frequently	Frequently	Frequently	Very frequently	Frequently	Frequently	Frequently	Frequently	Satisfied	Satisfied	Satisfied	Satisfied	Satisfied	Agree	Disagree	Disagree	Disagree	Agree	Agree	Agree	Disagree	Strongly agree	Agree	Agree	Agree	English only	English only can help to improve communication skills/language	Yes	Both	Always	Yes	Can improve my English/learn English
97	18092014	PSA	Commerce	DPB5B	Male	Malay	20	B	Missing data	3.50-3.74	Malay	Malay	Father	Often	Sometimes	Not frequently	Frequently	Frequently	Frequently	Frequently	Very frequently	Frequently	Very frequently	Frequently	Frequently	Satisfied	Satisfied	Satisfied	Satisfied	Satisfied	Agree	Strongly disagree	Disagree	Agree	Disagree	Strongly agree	Disagree	Agree	Strongly agree	Disagree	Agree	Agree	Both	Easier to understand	Yes	English	Often	Yes	Lecturer is nice/good
98	18092014	PSA	Commerce	DPB5B	Female	Malay	20	C+	B	3.25-3.49	Malay	Malay	Missing data	Sometimes	Often	Frequently	Not frequently	Not frequently	Frequently	Frequently	Frequently	Not frequently	Frequently	Frequently	Not frequently	Satisfied	Satisfied	Satisfied	Satisfied	Satisfied	Agree	Agree	Disagree	Disagree	Agree	Agree	Agree	Disagree	Agree	Agree	Agree	Agree	Both	Some words don't understand	Yes	English	Often	Yes	Lecturer gives more details/explanation
Missing data	18092014	PSA	Commerce	DPB5B	Male	Malay	20	B+	B+	3.25-3.49	Malay	Malay	Missing data	Never	Sometimes	Not used at all	Not frequently	Frequently	Not frequently	Not used at all	Not frequently	Frequently	Frequently	Frequently	Frequently	Satisfied	Satisfied	Satisfied	Satisfied	Satisfied	Agree	Disagree	Disagree	Agree	Agree	Agree	Disagree	Strongly agree	Strongly agree	Disagree	Agree	Disagree	Both	Translation helps in understanding	Yes	Both	Always	Yes	Lecturer gives more details/explanation
100	18092014	PSA	Commerce	DPB5B	Female	Malay	20	A-	Missing data	Missing data	Malay	Malay	Missing data	Sometimes	Often	Frequently	Very frequently	Frequently	Very frequently	Very frequently	Frequently	Frequently	Very frequently	Very frequently	Not frequently	Satisfied	Very satisfied	Satisfied	Not satisfied	Very satisfied	Strongly agree	Disagree	Disagree	Agree	Agree	Agree	Agree	Disagree	Strongly agree	Agree	Agree	Disagree	Both	Both languages will be used for communication in the future	Yes	English	Always	Yes	Know/understand more of cover letter/CV
101	18092014	PSA	Commerce	DPB5B	Male	Malay	20	B+	Missing data	2.50-2.74	Cantonese	English	Grandma	Always	Never	Very frequently	Very frequently	Not used at all	Very frequently	Very frequently	Very frequently	Frequently	Not used at all	Not used at all	Not used at all	Very satisfied	Satisfied	Satisfied	Satisfied	Not satisfied	Strongly agree	Disagree	Disagree	Agree	Disagree	Agree	Strongly agree	Strongly disagree	Strongly agree	Disagree	Disagree	Strongly disagree	Both	Some words don't understand	Yes	Both	Always	Yes	Can understand the lecturer
102	18092014	PSA	Commerce	DPB5B	Male	Malay	20	B	Missing data	Missing data	Malay	English and Malay	Brother	Sometimes	Always	Not frequently	Frequently	Not frequently	Frequently	Very frequently	Frequently	Not used at all	Not used at all	Frequently	Very frequently	Satisfied	Satisfied	Satisfied	Satisfied	Satisfied	Agree	Disagree	Disagree	Agree	Agree	Agree	Agree	Disagree	Strongly agree	Agree	Agree	Disagree	Both	Both languages to improve skills/language	Yes	English	Always	Yes	Cheerful class and not bored/enjoyable
103	18092014	PSA	Commerce	DPB5B	Male	Malay	20	B+	A	3.25-3.49	Malay	English	Missing data	Sometimes	Sometimes	Frequently	Frequently	Frequently	Frequently	Frequently	Frequently	Not frequently	Frequently	Not frequently	Frequently	Satisfied	Satisfied	Satisfied	Not satisfied	Satisfied	Strongly agree	Disagree	Disagree	Agree	Agree	Strongly agree	Strongly agree	Agree	Agree	Agree	Agree	Agree	English only	English only can help to improve communication skills/language	Yes	English	Always	Yes	Missing data
104	18092014	PSA	Commerce	DPB5B	Male	Malay	20	B+	A-	3.75-4.00	Malay	English	Missing data	Sometimes	Sometimes	Frequently	Frequently	Not frequently	Frequently	Very frequently	Frequently	Not frequently	Frequently	Not frequently	Not frequently	Very satisfied	Satisfied	Satisfied	Satisfied	Very satisfied	Agree	Disagree	Agree	Agree	Agree	Agree	Agree	Agree	Strongly agree	Agree	Strongly agree	Agree	Both	Can understand more	Yes	English	Always	Yes	Lecturer gives more details/explanation
105	18092014	PSA	Commerce	DPB5B	Male	Malay	20	C	A	3.50-3.74	Malay	Malay	Missing data	Sometimes	Sometimes	Frequently	Frequently	Not frequently	Frequently	Very frequently	Frequently	Not frequently	Frequently	Frequently	Not frequently	Not satisfied	Satisfied	Satisfied	Not satisfied	Not satisfied	Agree	Agree	Agree	Agree	Strongly agree	Agree	Strongly agree	Agree	Agree	Agree	Strongly agree	Agree	Both	Missing data	Yes	English	Always	Missing data	Missing data
106	18092014	PSA	Commerce	DPB5B	Female	Malay	20	C+	B	Missing data	Malay	English and Malay	Missing data	Sometimes	Sometimes	Frequently	Frequently	Frequently	Frequently	Frequently	Not frequently	Not frequently	Frequently	Frequently	Not frequently	Satisfied	Satisfied	Satisfied	Satisfied	Satisfied	Agree	Agree	Disagree	Disagree	Agree	Agree	Agree	Disagree	Agree	Agree	Agree	Agree	Both	Easier to understand	Yes	Both	Always	Yes	Can understand the lecturer
107	18092014	PSA	Commerce	DPB5B	Female	Malay	20	C	B	Missing data	Malay	English and Malay	Missing data	Sometimes	Sometimes	Not frequently	Frequently	Not frequently	Frequently	Frequently	Not frequently	Not frequently	Frequently	Not frequently	Not frequently	Satisfied	Satisfied	Not satisfied	Satisfied	Not satisfied	Agree	Agree	Disagree	Disagree	Agree	Agree	Agree	Agree	Agree	Disagree	Agree	Agree	Both	Missing data	Yes	Both	Always	Yes	Missing data
108	18092014	PSA	Commerce	DPB5B	Male	Malay	20	Missing data	A	3.50-3.74	Malay	Missing data	Missing data	Sometimes	Often	Frequently	Frequently	Not frequently	Frequently	Frequently	Very frequently	Frequently	Not frequently	Frequently	Not frequently	Satisfied	Satisfied	Very satisfied	Satisfied	Satisfied	Agree	Missing data	Agree	Disagree	Strongly agree	Agree	Strongly agree	Agree	Disagree	Strongly agree	Agree	Agree	Both	Easier to understand	Yes	English	Sometimes	Yes	Missing data
109	18092014	PSA	Commerce	DPB5B	Male	Malay	20	D	A-	3.50-3.74	Malay	English and Malay	Missing data	Sometimes	Often	Frequently	Not frequently	Frequently	Frequently	Very frequently	Very frequently	Frequently	Frequently	Not frequently	Not frequently	Satisfied	Very satisfied	Very satisfied	Satisfied	Very satisfied	Strongly agree	Agree	Agree	Disagree	Agree	Agree	Agree	Disagree	Strongly agree	Agree	Agree	Agree	Both	Easier to understand	Yes	English	Always	Yes	Cheerful class and not bored/enjoyable
110	18092014	PSA	Commerce	DPB5B	Female	Malay	20	Missing data	Missing data	Missing data	Malay	English and Malay	Family	Sometimes	Sometimes	Frequently	Frequently	Not frequently	Frequently	Frequently	Not frequently	Not frequently	Not frequently	Frequently	Frequently	Satisfied	Satisfied	Not satisfied	Not satisfied	Satisfied	Agree	Agree	Agree	Disagree	Disagree	Agree	Agree	Agree	Strongly agree	Agree	Agree	Strongly agree	Both	Easier to understand	Yes	Malay	Often	Yes	Lecturer is nice/good
111	18092014	PSA	Commerce	DPB5B	Female	Malay	20	A-	Missing data	Missing data	Malay	Malay	Missing data	Sometimes	Sometimes	Not frequently	Frequently	Not frequently	Not frequently	Not frequently	Not frequently	Not frequently	Not frequently	Not frequently	Not frequently	Satisfied	Satisfied	Satisfied	Satisfied	Satisfied	Agree	Disagree	Disagree	Agree	Agree	Agree	Agree	Disagree	Strongly agree	Agree	Agree	Agree	Both	Some words don't understand	Yes	English	Always	Yes	Can improve my English/learn English
112	18092014	PSA	Commerce	DPB5B	Female	Malay	20	E	Missing data	Missing data	Malay	Malay	Missing data	Sometimes	Often	Frequently	Frequently	Not frequently	Frequently	Frequently	Frequently	Not frequently	Frequently	Not frequently	Not frequently	Satisfied	Satisfied	Satisfied	Satisfied	Satisfied	Agree	Agree	Agree	Disagree	Agree	Agree	Agree	Agree	Agree	Agree	Agree	Agree	Both	Missing data	Yes	Malay	Often	Yes	Missing data
113	18092014	PSA	Commerce	DPB5B	Male	Malay	20	A	A	3.50-3.74	Malay	English	Mother	Often	Often	Frequently	Frequently	Frequently	Very frequently	Frequently	Very frequently	Not frequently	Not frequently	Not frequently	Very frequently	Very satisfied	Very satisfied	Very satisfied	Very satisfied	Very satisfied	Agree	Disagree	Disagree	Agree	Strongly agree	Strongly agree	Strongly agree	Strongly agree	Agree	Agree	Disagree	Strongly agree	Both	Some words don't understand	Yes	English	Often	Yes	Can improve my English/learn English
114	18092014	PSA	Commerce	DPB5B	Male	Malay	20	C	Missing data	3.25-3.49	Malay	English	Missing data	Sometimes	Sometimes	Very frequently	Very frequently	Not frequently	Very frequently	Very frequently	Frequently	Frequently	Frequently	Frequently	Not frequently	Satisfied	Very satisfied	Very satisfied	Satisfied	Satisfied	Strongly agree	Agree	Agree	Strongly agree	Agree	Agree	Agree	Agree	Agree	Agree	Agree	Agree	Both	Both-interesting to hear	Yes	Both	Often	Missing data	Missing data
115	18092014	PSA	Commerce	DPB5B	Male	Malay	20	C	A	3.25-3.49	Other	English	Missing data	Sometimes	Often	Frequently	Frequently	Not frequently	Frequently	Very frequently	Frequently	Frequently	Very frequently	Frequently	Not frequently	Not satisfied	Satisfied	Satisfied	Satisfied	Satisfied	Agree	Agree	Strongly agree	Agree	Agree	Agree	Agree	Agree	Disagree	Disagree	Agree	Agree	Malay only	Improve grammar	Yes	English	Always	Yes	Cheerful class and not bored/enjoyable
116	18092014	PSA	Commerce	DPB5B	Female	Malay	20	B+	A	3.50-3.74	Malay	Malay	Missing data	Often	Often	Frequently	Frequently	Not frequently	Very frequently	Very frequently	Frequently	Frequently	Frequently	Frequently	Frequently	Not satisfied	Satisfied	Satisfied	Satisfied	Satisfied	Agree	Disagree	Disagree	Disagree	Disagree	Agree	Strongly agree	Disagree	Agree	Agree	Agree	Agree	Both	Easier to understand	Yes	Both	Always	Yes	Able to give my opinion and get Lecturer's attention
117	18092014	PSA	Commerce	DPB5B	Female	Malay	20	B	Missing data	3.50-3.74	Malay	Malay	Missing data	Sometimes	Sometimes	Frequently	Frequently	Frequently	Very frequently	Frequently	Very frequently	Not frequently	Frequently	Frequently	Frequently	Satisfied	Satisfied	Satisfied	Satisfied	Satisfied	Strongly agree	Disagree	Agree	Agree	Agree	Agree	Agree	Strongly agree	Agree	Agree	Agree	Strongly agree	Both	Translation helps in understanding	Yes	Both	Always	Yes	Lecturer is prepared/has planned well
118	18092014	PSA	Commerce	DPB5B	Female	Malay	20	C	Missing data	3.50-3.74	Malay	Malay	Missing data	Never	Often	Not frequently	Not frequently	Frequently	Frequently	Not frequently	Frequently	Very frequently	Frequently	Frequently	Very frequently	Satisfied	Satisfied	Satisfied	Satisfied	Satisfied	Strongly agree	Agree	Agree	Disagree	Agree	Agree	Agree	Disagree	Strongly agree	Agree	Agree	Agree	Both	Some words don't understand	Yes	English	Always	Yes	Able to give my opinion and get Lecturer's attention
119	18092014	PSA	Commerce	DPB5B	Female	Malay	20	Missing data	B	3.50-3.74	Malay	Malay	Missing data	Sometimes	Always	Not frequently	Not frequently	Frequently	Not used at all	Not frequently	Not frequently	Frequently	Not frequently	Not frequently	Frequently	Not satisfied	Not satisfied	Not satisfied	Satisfied	Not satisfied	Disagree	Strongly agree	Strongly agree	Agree	Disagree	Strongly agree	Strongly disagree	Disagree	Strongly disagree	Disagree	Agree	Disagree	Both	Can understand more	Yes	English	Always	Yes	Missing data
120	18092014	PSA	Commerce	DPB5B	Female	Malay	20	C+	B+	3.25-3.49	Malay	Malay	Missing data	Sometimes	Often	Not frequently	Frequently	Not frequently	Frequently	Frequently	Frequently	Not frequently	Frequently	Not frequently	Not frequently	Satisfied	Satisfied	Satisfied	Satisfied	Satisfied	Agree	Disagree	Agree	Agree	Agree	Agree	Agree	Agree	Agree	Agree	Agree	Agree	Both	Missing data	No	Both	Always	Yes	Missing data
121	18092014	PSA	Commerce	DPB5B	Female	Malay	20	B+	B+	3.25-3.49	Malay	English and Malay	Missing data	Sometimes	Always	Frequently	Frequently	Frequently	Frequently	Frequently	Frequently	Frequently	Frequently	Frequently	Frequently	Satisfied	Not satisfied	Satisfied	Not satisfied	Not satisfied	Disagree	Disagree	Agree	Disagree	Agree	Agree	Agree	Disagree	Agree	Disagree	Disagree	Agree	Both	Some words don't understand	Yes	English	Always	Yes	Cheerful class and not bored/enjoyable
122	18092014	PSA	Commerce	DPB5B	Female	Malay	20	C+	A	3.25-3.49	Malay	English & Cantonese	Missing data	Sometimes	Often	Not frequently	Very frequently	Not frequently	Very frequently	Very frequently	Frequently	Very frequently	Very frequently	Not frequently	Not used at all	Satisfied	Satisfied	Satisfied	Satisfied	Satisfied	Strongly agree	Agree	Disagree	Agree	Disagree	Agree	Agree	Agree	Strongly agree	Agree	Agree	Strongly agree	Both	Some words don't understand	No	Missing data	Sometimes	Yes	Missing data
123	21092014	PIS	Electrical Engineering	DJK5C	Female	Malay	21	D	C	2.75-2.99	Malay	English and Malay	Missing data	Sometimes	Missing data	Frequently	Very frequently	Not frequently	Frequently	Not frequently	Not frequently	Not frequently	Not frequently	Not frequently	Frequently	Not satisfied	Not satisfied	Satisfied	Satisfied	Very satisfied	Disagree	Strongly agree	Agree	Disagree	Strongly agree	Strongly agree	Agree	Disagree	Strongly agree	Agree	Disagree	Strongly agree	Both	Easier to understand	Yes	English	Always	Yes	Can understand the lecturer
124	21092014	PIS	Electrical Engineering	DJK5C	Male	Malay	20	C+	A	3.50-3.74	Malay	English and Malay	Brother	Sometimes	Often	Frequently	Frequently	Not frequently	Frequently	Frequently	Frequently	Not frequently	Frequently	Frequently	Frequently	Satisfied	Satisfied	Satisfied	Satisfied	Satisfied	Disagree	Disagree	Disagree	Disagree	Disagree	Agree	Agree	Disagree	Agree	Agree	Agree	Disagree	Both	Easier to understand	Yes	English	Often	Yes	Lecturer taught well
125	21092014	PIS	Electrical Engineering	DJK5C	Male	Malay	20	B	B	3.25-3.49	Malay	English	Missing data	Sometimes	Often	Not frequently	Very frequently	Not frequently	Very frequently	Very frequently	Very frequently	Not frequently	Very frequently	Very frequently	Not used at all	Satisfied	Very satisfied	Satisfied	Not satisfied	Very satisfied	Strongly agree	Strongly disagree	Disagree	Strongly agree	Strongly disagree	Strongly agree	Agree	Agree	Agree	Strongly agree	Strongly agree	Disagree	Both	Easier to understand	Yes	English	Always	Yes	Can understand the lecturer
126	21092014	PIS	Electrical Engineering	DJK5C	Female	Malay	21	D	C	Missing data	Malay	Malay	Missing data	Sometimes	Sometimes	Not frequently	Frequently	Frequently	Very frequently	Very frequently	Not frequently	Not used at all	Very frequently	Not frequently	Very frequently	Not satisfied	Satisfied	Not satisfied at all	Very satisfied	Very satisfied	Agree	Strongly agree	Strongly agree	Strongly agree	Agree	Disagree	Strongly agree	Disagree	Strongly agree	Disagree	Disagree	Disagree	Both	Some words don't understand	Yes	English	Sometimes	Yes	Lecturer is nice/good
127	21092014	PIS	Electrical Engineering	DJK5C	Female	Malay	20	A	A	3.50-3.74	English	English	Everyone	Always	Often	Very frequently	Very frequently	Frequently	Very frequently	Very frequently	Very frequently	Frequently	Frequently	Frequently	Frequently	Not satisfied	Satisfied	Satisfied	Satisfied	Satisfied	Agree	Disagree	Disagree	Disagree	Agree	Agree	Disagree	Disagree	Disagree	Agree	Agree	Agree	Both	Some words don't understand	Yes	Both	Often	Yes	Lecturer uses Malay so Ss understand better
128	21092014	PIS	Electrical Engineering	DJK5C	Male	Malay	20	C	B	3.25-3.49	Malay	Malay	Missing data	Never	Often	Very frequently	Frequently	Not used at all	Frequently	Frequently	Not frequently	Not used at all	Frequently	Frequently	Not frequently	Not satisfied	Satisfied	Satisfied	Not satisfied	Satisfied	Disagree	Agree	Agree	Agree	Disagree	Agree	Agree	Disagree	Agree	Disagree	Agree	Disagree	Both	Easier to understand	Yes	English	Always	Yes	Missing data
129	21092014	PIS	Electrical Engineering	DJK5C	Male	Malay	20	C	B	3.50-3.74	Malay	Malay	Missing data	Sometimes	Always	Frequently	Very frequently	Frequently	Very frequently	Very frequently	Very frequently	Frequently	Frequently	Very frequently	Not frequently	Satisfied	Satisfied	Very satisfied	Not satisfied	Satisfied	Agree	Agree	Agree	Agree	Agree	Agree	Strongly agree	Disagree	Strongly agree	Strongly agree	Strongly agree	Agree	Both	Easier to understand	Yes	Both	Often	Yes	Can improve my English/learn English
130	21092014	PIS	Electrical Engineering	DJK5C	Male	Malay	21	C	B+	3.00-3.24	Malay	Malay	Sister	Sometimes	Often	Not frequently	Frequently	Not frequently	Frequently	Very frequently	Very frequently	Not frequently	Frequently	Not frequently	Not used at all	Not satisfied	Satisfied	Satisfied	Not satisfied	Satisfied	Agree	Agree	Agree	Agree	Agree	Strongly agree	Strongly agree	Agree	Strongly agree	Agree	Disagree	Disagree	Both	Can understand more	Yes	Both	Always	Yes	Can understand the lecturer
131	21092014	PIS	Electrical Engineering	DJK5C	Male	Malay	20	B+	B+	3.50-3.74	Malay	Malay	Father	Sometimes	Often	Not frequently	Very frequently	Not frequently	Very frequently	Very frequently	Frequently	Not frequently	Frequently	Frequently	Not frequently	Not satisfied	Satisfied	Satisfied	Satisfied	Satisfied	Strongly agree	Strongly disagree	Strongly disagree	Agree	Agree	Strongly agree	Agree	Disagree	Agree	Agree	Agree	Disagree	Both	Easier to understand	Yes	Both	Often	Yes	Can understand the lecturer
132	21092014	PIS	Electrical Engineering	DJK5C	Male	Malay	20	Missing data	A	3.00-3.24	Malay	Malay	Sister	Sometimes	Often	Very frequently	Frequently	Not frequently	Very frequently	Frequently	Frequently	Not used at all	Not frequently	Not frequently	Not frequently	Satisfied	Satisfied	Satisfied	Satisfied	Satisfied	Agree	Strongly disagree	Strongly disagree	Agree	Agree	Agree	Agree	Disagree	Strongly agree	Agree	Disagree	Agree	Both	Both-interesting to hear	Yes	Both	Often	Yes	The lesson was clear
133	21092014	PIS	Electrical Engineering	DJK5C	Male	Malay	20	B	A	3.25-3.49	Malay	English	Missing data	Sometimes	Sometimes	Frequently	Frequently	Not frequently	Frequently	Frequently	Frequently	Not frequently	Not frequently	Frequently	Not frequently	Satisfied	Satisfied	Satisfied	Satisfied	Satisfied	Agree	Agree	Disagree	Disagree	Disagree	Agree	Agree	Agree	Strongly agree	Agree	Agree	Agree	Both	Both languages to improve skills/language	Yes	English	Always	Yes	Can improve my English/learn English
134	21092014	PIS	Electrical Engineering	DJK5C	Male	Malay	20	A	B+	3.50-3.74	Malay	English	Father	Sometimes	Sometimes	Not frequently	Frequently	Not used at all	Frequently	Frequently	Frequently	Not used at all	Frequently	Not frequently	Not used at all	Satisfied	Satisfied	Satisfied	Not satisfied	Not satisfied	Agree	Disagree	Disagree	Disagree	Agree	Agree	Strongly agree	Disagree	Strongly agree	Agree	Disagree	Disagree	Both	Easier to understand	Yes	Both	Often	Yes	Can understand the lecturer
135	21092014	PIS	Electrical Engineering	DJK5C	Male	Malay	20	D	A	3.00-3.24	Malay	Malay	Missing data	Sometimes	Often	Frequently	Very frequently	Not used at all	Very frequently	Very frequently	Very frequently	Frequently	Not frequently	Frequently	Not frequently	Satisfied	Satisfied	Satisfied	Not satisfied at all	Not satisfied at all	Agree	Strongly disagree	Strongly disagree	Disagree	Disagree	Agree	Agree	Agree	Strongly agree	Agree	Agree	Agree	Both	Easier to understand	Yes	Malay	Often	Yes	Can understand the lecturer
136	21092014	PIS	Electrical Engineering	DJK5C	Male	Malay	20	B	A	3.00-3.24	Malay	Malay	Missing data	Never	Always	Frequently	Frequently	Not frequently	Frequently	Very frequently	Frequently	Not frequently	Frequently	Frequently	Not frequently	Very satisfied	Satisfied	Satisfied	Satisfied	Satisfied	Agree	Disagree	Disagree	Agree	Agree	Agree	Strongly disagree	Agree	Strongly disagree	Agree	Agree	Agree	Both	Some words don't understand	Yes	English	Always	Yes	Lecturer taught well
137	21092014	PIS	Electrical Engineering	DJK5C	Male	Indian	20	A	A	3.25-3.49	Tamil	English & Tamil	Aunty/uncle/cousin	Sometimes	Always	Frequently	Very frequently	Not frequently	Very frequently	Very frequently	Very frequently	Not frequently	Frequently	Very frequently	Not frequently	Satisfied	Satisfied	Very satisfied	Satisfied	Very satisfied	Agree	Strongly disagree	Disagree	Agree	Agree	Strongly agree	Strongly disagree	Agree	Strongly disagree	Agree	Strongly agree	Agree	English only	English is an international language	Yes	English	Always	Yes	Can understand the lecturer
138	21092014	PIS	Design and Visual Communication	DFP5C	Female	Malay	20	C	B	3.00-3.24	Malay	English and Malay	Missing data	Sometimes	Always	Frequently	Frequently	Not frequently	Very frequently	Very frequently	Frequently	Frequently	Frequently	Not frequently	Frequently	Satisfied	Satisfied	Satisfied	Satisfied	Satisfied	Disagree	Agree	Agree	Disagree	Agree	Agree	Strongly agree	Disagree	Strongly agree	Strongly agree	Strongly agree	Disagree	Both	Easier to understand	Yes	English	Always	Yes	Can improve my English/learn English
139	21092014	PIS	Design and Visual Communication	DFP5C	Female	Malay	20	B	Missing data	Missing data	Malay	English	Missing data	Often	Often	Frequently	Frequently	Frequently	Frequently	Frequently	Frequently	Not frequently	Not frequently	Not frequently	Not used at all	Not satisfied	Satisfied	Satisfied	Not satisfied	Satisfied	Agree	Disagree	Disagree	Agree	Agree	Agree	Agree	Disagree	Agree	Agree	Agree	Agree	Both	Translation helps in understanding	Yes	English	Always	Yes	Cheerful class and not bored/enjoyable
140	21092014	PIS	Design and Visual Communication	DFP5C	Female	Malay	20	B	B+	3.00-3.24	Malay	English and Malay	Missing data	Sometimes	Always	Frequently	Frequently	Not frequently	Frequently	Frequently	Not frequently	Not frequently	Frequently	Frequently	Not frequently	Satisfied	Satisfied	Satisfied	Very satisfied	Very satisfied	Agree	Disagree	Disagree	Agree	Agree	Agree	Agree	Disagree	Agree	Agree	Agree	Agree	Both	Easier to understand	Yes	English	Always	Yes	Cheerful class and not bored/enjoyable
141	21092014	PIS	Design and Visual Communication	DFP5C	Female	Malay	20	D	Missing data	Missing data	Malay	Malay	Sister	Sometimes	Sometimes	Not frequently	Frequently	Not frequently	Very frequently	Very frequently	Not frequently	Not used at all	Not frequently	Not frequently	Very frequently	Satisfied	Very satisfied	Satisfied	Satisfied	Not satisfied	Agree	Agree	Agree	Disagree	Strongly disagree	Disagree	Strongly agree	Disagree	Strongly agree	Disagree	Disagree	Agree	Both	Some words don't understand	Yes	Both	Often	Yes	Can understand the lecturer
142	21092014	PIS	Design and Visual Communication	DFP5C	Female	Malay	20	B	Missing data	2.75-2.99	Malay	Malay	Missing data	Sometimes	Sometimes	Not frequently	Very frequently	Not frequently	Very frequently	Very frequently	Not frequently	Not frequently	Frequently	Very frequently	Not frequently	Not satisfied	Satisfied	Satisfied	Not satisfied	Satisfied	Agree	Disagree	Agree	Agree	Agree	Agree	Agree	Disagree	Strongly agree	Agree	Agree	Disagree	Both	Can understand more	Yes	English	Often	Yes	Cheerful class and not bored/enjoyable
143	21092014	PIS	Design and Visual Communication	DFP5C	Female	Malay	21	A	B	2.75-2.99	English	English	Father	Often	Always	Frequently	Frequently	Very frequently	Very frequently	Very frequently	Frequently	Not frequently	Frequently	Not frequently	Not frequently	Very satisfied	Very satisfied	Very satisfied	Very satisfied	Satisfied	Agree	Disagree	Disagree	Agree	Agree	Agree	Agree	Agree	Disagree	Agree	Agree	Agree	Both	Both languages to improve skills/language	Yes	Both	Often	Yes	Useful for the future/important
144	21092014	PIS	Design and Visual Communication	DFP5C	Female	Malay	21	C	B	3.00-3.24	Malay	Malay	Missing data	Sometimes	Sometimes	Frequently	Frequently	Frequently	Frequently	Very frequently	Frequently	Frequently	Very frequently	Frequently	Frequently	Satisfied	Satisfied	Satisfied	Not satisfied	Not satisfied	Agree	Strongly disagree	Disagree	Agree	Agree	Agree	Agree	Disagree	Agree	Agree	Agree	Agree	Both	Some words don't understand	Yes	English	Always	Yes	Lecturer gives more details/explanation
145	21092014	PIS	Design and Visual Communication	DFP5C	Female	Malay	20	C	A	3.00-3.24	English	English	Mother	Often	Often	Very frequently	Very frequently	Frequently	Very frequently	Very frequently	Very frequently	Frequently	Not frequently	Very frequently	Not frequently	Very satisfied	Very satisfied	Very satisfied	Very satisfied	Very satisfied	Agree	Disagree	Disagree	Strongly agree	Disagree	Strongly agree	Strongly agree	Agree	Disagree	Strongly agree	Strongly agree	Strongly agree	Both	Weak students could follow easily/understand better	Yes	Both	Often	Yes	Can improve my English/learn English
146	22092014	PIS	Design and Visual Communication	DFP5C	Female	Malay	20	B	B	3.00-3.24	Malay	Malay	Sister	Sometimes	Sometimes	Frequently	Frequently	Not frequently	Very frequently	Frequently	Not used at all	Not frequently	Frequently	Frequently	Not frequently	Satisfied	Very satisfied	Not satisfied	Satisfied	Satisfied	Agree	Agree	Agree	Disagree	Agree	Agree	Strongly agree	Disagree	Strongly agree	Agree	Agree	Disagree	Malay only	Can understand more	Yes	English	Often	Yes	Cheerful class and not bored/enjoyable
147	22092014	PIS	Electrical Engineering	DEP5B	Male	Malay	20	C+	A-	3.50-3.74	English	Malay	Missing data	Never	Sometimes	Frequently	Very frequently	Not frequently	Very frequently	Very frequently	Frequently	Not used at all	Very frequently	Frequently	Not used at all	Very satisfied	Very satisfied	Satisfied	Not satisfied at all	Satisfied	Strongly agree	Disagree	Strongly disagree	Disagree	Strongly agree	Agree	Strongly agree	Disagree	Strongly agree	Strongly agree	Strongly agree	Disagree	Both	Easier to understand	Yes	Both	Always	Yes	To get a job after graduated
148	22092014	PIS	Electrical Engineering	DEP5B	Male	Malay	20	B	B+	3.25-3.49	Malay	Malay	Missing data	Never	Often	Frequently	Very frequently	Not frequently	Very frequently	Frequently	Not frequently	Not frequently	Not used at all	Not used at all	Not frequently	Satisfied	Very satisfied	Very satisfied	Not satisfied	Not satisfied	Agree	Disagree	Agree	Disagree	Agree	Strongly agree	Strongly agree	Disagree	Strongly agree	Agree	Strongly agree	Disagree	Both	Some words don't understand	Yes	Malay	Sometimes	Yes	To get a job after graduated
149	22092014	PIS	Electrical Engineering	DEP5B	Female	Malay	20	B	B+	3.25-3.49	Malay	Malay	Parents	Sometimes	Often	Not frequently	Frequently	Not frequently	Very frequently	Very frequently	Frequently	Frequently	Frequently	Frequently	Not used at all	Satisfied	Satisfied	Satisfied	Satisfied	Satisfied	Agree	Disagree	Disagree	Agree	Agree	Agree	Strongly agree	Strongly agree	Strongly agree	Strongly agree	Agree	Disagree	Both	Some words don't understand	Yes	Both	Often	Yes	To get a job after graduated
150	22092014	PIS	Electrical Engineering	DEP5B	Female	Malay	20	B	B+	3.25-3.49	Malay	Malay	Father	Sometimes	Often	Not frequently	Very frequently	Not frequently	Very frequently	Very frequently	Frequently	Not frequently	Not frequently	Not frequently	Not used at all	Satisfied	Satisfied	Satisfied	Satisfied	Satisfied	Agree	Strongly disagree	Disagree	Strongly agree	Agree	Strongly agree	Agree	Disagree	Strongly agree	Agree	Agree	Disagree	Both	Both languages to improve skills/language	Yes	Both	Often	Yes	To get a job after graduated
151	22092014	PIS	Electrical Engineering	DEP5B	Male	Malay	21	C+	B	2.75-2.99	Malay	Malay	Missing data	Sometimes	Sometimes	Not frequently	Frequently	Not frequently	Not frequently	Frequently	Frequently	Not frequently	Not frequently	Not frequently	Not frequently	Very satisfied	Very satisfied	Very satisfied	Satisfied	Very satisfied	Agree	Agree	Agree	Agree	Agree	Agree	Agree	Disagree	Disagree	Agree	Agree	Agree	Both	Both languages so Ss can get the message	Yes	English	Always	Yes	Able to give my opinion and get Lecturer's attention
152	22092014	PIS	Electrical Engineering	DEP5B	Female	Malay	20	B	A	3.50-3.74	Malay	English	Father	Sometimes	Always	Very frequently	Very frequently	Not frequently	Very frequently	Frequently	Frequently	Frequently	Frequently	Frequently	Not frequently	Satisfied	Satisfied	Satisfied	Satisfied	Satisfied	Strongly agree	Disagree	Agree	Agree	Agree	Agree	Disagree	Disagree	Strongly agree	Agree	Agree	Agree	Both	Easier to understand	Yes	Malay	Always	Yes	More scope in Job Hunting Skills
153	22092014	PIS	Electrical Engineering	DEP5B	Female	Malay	20	B	A-	3.75-4.00	Malay	Malay	Sister	Sometimes	Often	Frequently	Very frequently	Not frequently	Very frequently	Frequently	Very frequently	Frequently	Frequently	Frequently	Not frequently	Satisfied	Very satisfied	Satisfied	Very satisfied	Satisfied	Strongly agree	Strongly disagree	Disagree	Strongly agree	Strongly agree	Strongly agree	Strongly agree	Disagree	Strongly agree	Strongly agree	Strongly agree	Agree	Both	Easier to understand	Yes	English	Often	Yes	Lecturer uses Malay so Ss understand better
154	22092014	PIS	Electrical Engineering	DEP5B	Female	Malay	20	A	A	3.75-4.00	Malay	English and Malay	Siblings	Sometimes	Always	Not frequently	Very frequently	Not frequently	Very frequently	Very frequently	Frequently	Frequently	Frequently	Frequently	Not frequently	Satisfied	Very satisfied	Very satisfied	Satisfied	Satisfied	Strongly agree	Strongly disagree	Strongly disagree	Agree	Agree	Agree	Agree	Disagree	Agree	Agree	Agree	Agree	Both	Easier to understand	Yes	Malay	Always	Yes	Useful for the future/important
155	22092014	PIS	Electrical Engineering	DEP5B	Male	Malay	20	C	B	3.50-3.74	Malay	English	Missing data	Sometimes	Sometimes	Frequently	Not frequently	Frequently	Not used at all	Not used at all	Not used at all	Frequently	Not used at all	Not frequently	Frequently	Not satisfied	Not satisfied	Not satisfied	Not satisfied	Not satisfied	Disagree	Disagree	Disagree	Agree	Agree	Agree	Agree	Disagree	Strongly agree	Strongly agree	Agree	Disagree	Both	Some words don't understand	Yes	Malay	Often	Yes	Cheerful class and not bored/enjoyable
156	22092014	PIS	Electrical Engineering	DEP5B	Male	Malay	20	D	B	3.50-3.74	Malay	English and Malay	Missing data	Sometimes	Sometimes	Frequently	Frequently	Not frequently	Very frequently	Frequently	Frequently	Not frequently	Missing data	Very frequently	Not frequently	Very satisfied	Very satisfied	Satisfied	Satisfied	Satisfied	Agree	Disagree	Strongly disagree	Agree	Agree	Strongly agree	Strongly agree	Agree	Agree	Disagree	Agree	Strongly agree	Both	Easier to understand	Yes	Both	Always	Yes	Lecturer uses Malay so Ss understand better
157	22092014	PIS	Electrical Engineering	DEP5B	Male	Malay	Missing data	Missing data	Missing data	Missing data	Malay	Malay	Missing data	Sometimes	Sometimes	Very frequently	Frequently	Not frequently	Very frequently	Very frequently	Frequently	Very frequently	Frequently	Frequently	Not used at all	Satisfied	Very satisfied	Very satisfied	Satisfied	Satisfied	Strongly agree	Agree	Disagree	Agree	Agree	Strongly agree	Strongly agree	Disagree	Strongly agree	Agree	Strongly agree	Strongly disagree	Both	Translation helps in understanding	Yes	Malay	Often	Yes	Learn something new/new word
158	22092014	PIS	Electrical Engineering	DEP5B	Male	Malay	21	Missing data	A	3.00-3.24	Malay	English	Brother	Often	Sometimes	Frequently	Frequently	Frequently	Very frequently	Very frequently	Frequently	Not frequently	Frequently	Frequently	Frequently	Satisfied	Satisfied	Very satisfied	Satisfied	Satisfied	Agree	Disagree	Disagree	Agree	Agree	Agree	Agree	Disagree	Strongly agree	Strongly agree	Strongly agree	Agree	Both	Easier to understand	Yes	Both	Always	Yes	Lecturer taught well
159	22092014	PIS	Electrical Engineering	DEP5B	Male	Malay	21	C	Missing data	2.50-2.74	Malay	Missing data	Missing data	Sometimes	Sometimes	Frequently	Frequently	Not frequently	Not frequently	Frequently	Frequently	Not frequently	Frequently	Frequently	Frequently	Satisfied	Satisfied	Satisfied	Satisfied	Satisfied	Strongly agree	Agree	Agree	Agree	Disagree	Agree	Agree	Agree	Agree	Agree	Disagree	Agree	Both	Some words don't understand	Yes	Missing data	Often	Yes	Missing data
160	22092014	PIS	Electrical Engineering	DEP5B	Female	Malay	21	C	A	Missing data	Malay	English and Malay	Father	Sometimes	Sometimes	Frequently	Frequently	Not frequently	Frequently	Frequently	Frequently	Not frequently	Not frequently	Frequently	Not frequently	Not satisfied	Satisfied	Satisfied	Satisfied	Satisfied	Agree	Agree	Disagree	Agree	Agree	Agree	Agree	Agree	Disagree	Agree	Agree	Agree	Both	Avoid misunderstanding	Yes	Both	Always	Yes	Can understand the lecturer
161	22092014	PIS	Electrical Engineering	DEP5B	Male	Indian	20	B+	A	3.50-3.74	Tamil	English	Aunty/uncle/cousin	Always	Often	Not frequently	Frequently	Frequently	Frequently	Frequently	Frequently	Frequently	Frequently	Frequently	Frequently	Satisfied	Satisfied	Satisfied	Satisfied	Satisfied	Agree	Agree	Agree	Agree	Disagree	Agree	Disagree	Agree	Disagree	Disagree	Agree	Agree	English only	BI only-for exam	Yes	English	Often	Yes	Lecturer gives more details/explanation
162	22092014	PIS	Electrical Engineering	DEP5B	Male	Malay	21	B+	A	2.75-2.99	Malay	Malay	Missing data	Sometimes	Often	Very frequently	Very frequently	Not frequently	Very frequently	Very frequently	Very frequently	Frequently	Frequently	Very frequently	Frequently	Satisfied	Very satisfied	Very satisfied	Not satisfied	Satisfied	Strongly agree	Disagree	Agree	Agree	Agree	Agree	Agree	Disagree	Strongly agree	Agree	Agree	Agree	Both	Weak students could follow easily/understand better	Yes	English	Often	Yes	Can understand the lecturer
163	22092014	PIS	Electrical Engineering	DEP5B	Male	Malay	20	B	B+	3.25-3.49	Malay	English and Malay	Missing data	Sometimes	Sometimes	Frequently	Very frequently	Not frequently	Very frequently	Very frequently	Frequently	Frequently	Frequently	Not frequently	Not frequently	Very satisfied	Very satisfied	Very satisfied	Satisfied	Satisfied	Agree	Disagree	Agree	Agree	Disagree	Agree	Agree	Disagree	Agree	Agree	Agree	Agree	Both	Some words don't understand	Yes	Both	Always	Yes	Can improve my English/learn English
164	22092014	PIS	Electrical Engineering	DEP5B	Male	Malay	20	C+	B+	3.25-3.49	Malay	English and Malay	Missing data	Sometimes	Sometimes	Frequently	Very frequently	Not frequently	Very frequently	Very frequently	Very frequently	Frequently	Very frequently	Very frequently	Not frequently	Very satisfied	Very satisfied	Very satisfied	Satisfied	Very satisfied	Strongly agree	Disagree	Agree	Agree	Agree	Agree	Agree	Disagree	Strongly agree	Agree	Agree	Agree	Both	Translation helps in understanding	Yes	English	Always	Yes	Can understand the lecturer
165	23092014	PIS	Electrical Engineering	DEP5B	Male	Malay	20	B	B	2.75-2.99	Malay	English and Malay	Missing data	Never	Sometimes	Not frequently	Very frequently	Frequently	Very frequently	Very frequently	Frequently	Not frequently	Not frequently	Not frequently	Not frequently	Not satisfied	Satisfied	Satisfied	Satisfied	Very satisfied	Disagree	Disagree	Disagree	Disagree	Disagree	Disagree	Agree	Strongly disagree	Strongly agree	Agree	Agree	Disagree	Both	Some words don't understand	Yes	English	Always	Yes	Useful for the future/important
166	23092014	PIS	Design and Visual Communication	DRI5B	Female	Malay	20	C	B	3.25-3.49	Malay	English	Missing data	Sometimes	Often	Frequently	Frequently	Not used at all	Not frequently	Very frequently	Very frequently	Not frequently	Not used at all	Not frequently	Not frequently	Not satisfied	Satisfied	Very satisfied	Satisfied	Very satisfied	Disagree	Agree	Agree	Agree	Disagree	Agree	Agree	Disagree	Strongly agree	Agree	Agree	Disagree	Both	Avoid misunderstanding	Yes	Both	Always	Yes	Can understand the lecturer
167	23092014	PIS	Design and Visual Communication	DRI5B	Female	Malay	20	B	A	Missing data	Malay	Malay	Missing data	Sometimes	Always	Frequently	Frequently	Frequently	Very frequently	Very frequently	Very frequently	Very frequently	Very frequently	Frequently	Very frequently	Satisfied	Satisfied	Very satisfied	Satisfied	Satisfied	Agree	Disagree	Disagree	Disagree	Agree	Agree	Strongly agree	Strongly agree	Strongly agree	Agree	Strongly agree	Strongly agree	Both	Both languages make comfortable to study/cover up weakness	Yes	Both	Always	Yes	Missing data
168	23092014	PIS	Design and Visual Communication	DRI5B	Female	Malay	20	B	B+	3.00-3.24	Malay	Malay	Sister	Sometimes	Sometimes	Not frequently	Frequently	Not frequently	Very frequently	Very frequently	Frequently	Not frequently	Frequently	Very frequently	Not frequently	Satisfied	Very satisfied	Satisfied	Satisfied	Satisfied	Agree	Agree	Agree	Disagree	Agree	Agree	Agree	Agree	Strongly agree	Agree	Strongly agree	Agree	Both	Can understand more	Yes	English	Often	Yes	Lecturer taught well
169	23092014	PIS	Design and Visual Communication	DRI5B	Female	Malay	20	B+	B	3.00-3.24	Malay	English and Malay	Missing data	Often	Often	Frequently	Very frequently	Not used at all	Very frequently	Frequently	Not frequently	Frequently	Not frequently	Not frequently	Not frequently	Not satisfied	Satisfied	Not satisfied	Satisfied	Not satisfied	Agree	Strongly disagree	Strongly disagree	Disagree	Agree	Agree	Agree	Disagree	Agree	Agree	Agree	Agree	Both	Can understand more	Yes	Both	Often	Yes	Can understand the lecturer
170	23092014	PIS	Design and Visual Communication	DRI5B	Male	Malay	20	B	B	3.00-3.24	Malay	Missing data	Missing data	Sometimes	Often	Frequently	Very frequently	Not frequently	Frequently	Frequently	Not frequently	Not frequently	Not frequently	Not frequently	Not frequently	Satisfied	Satisfied	Very satisfied	Satisfied	Satisfied	Agree	Disagree	Disagree	Agree	Agree	Agree	Strongly agree	Disagree	Agree	Strongly agree	Strongly agree	Agree	Both	Both languages to improve skills/language	Yes	Malay	Sometimes	Yes	Can improve my English/learn English
171	23092014	PIS	Design and Visual Communication	DRI5B	Female	Malay	20	B	A	Missing data	Malay	Malay	Missing data	Sometimes	Sometimes	Very frequently	Frequently	Frequently	Very frequently	Frequently	Frequently	Frequently	Not frequently	Frequently	Not frequently	Satisfied	Satisfied	Satisfied	Satisfied	Not satisfied	Agree	Disagree	Disagree	Agree	Disagree	Agree	Agree	Disagree	Strongly agree	Agree	Agree	Disagree	Both	Easier to understand	Yes	Both	Always	Yes	Missing data
172	23092014	PIS	Design and Visual Communication	DRI5B	Female	Malay	20	B	B	3.50-3.74	Malay	Malay	Missing data	Sometimes	Sometimes	Not frequently	Very frequently	Not frequently	Very frequently	Very frequently	Very frequently	Frequently	Not frequently	Not frequently	Not used at all	Not satisfied	Satisfied	Satisfied	Not satisfied	Satisfied	Agree	Strongly disagree	Disagree	Strongly agree	Agree	Strongly agree	Disagree	Disagree	Strongly agree	Strongly agree	Agree	Disagree	Both	Easier to understand	Yes	Both	Always	Yes	Can understand the lecturer
173	23092014	PIS	Design and Visual Communication	DRI5B	Female	Malay	20	A	A	3.25-3.49	Malay	Arabic	Missing data	Never	Sometimes	Not used at all	Frequently	Not frequently	Very frequently	Very frequently	Frequently	Frequently	Not frequently	Frequently	Not frequently	Not satisfied	Satisfied	Satisfied	Not satisfied	Satisfied	Agree	Disagree	Agree	Agree	Agree	Strongly agree	Strongly agree	Disagree	Strongly agree	Strongly agree	Strongly agree	Disagree	Both	Some words don't understand	Yes	Both	Often	Yes	Can understand the lecturer
174	23092014	PIS	Design and Visual Communication	DRI5B	Male	Malay	19	Missing data	Missing data	Missing data	Malay	Malay	Missing data	Sometimes	Always	Frequently	Frequently	Frequently	Frequently	Frequently	Frequently	Frequently	Frequently	Frequently	Frequently	Satisfied	Satisfied	Satisfied	Satisfied	Satisfied	Agree	Disagree	Disagree	Agree	Disagree	Agree	Agree	Agree	Agree	Agree	Strongly agree	Strongly agree	Both	Some words don't understand	Yes	Both	Often	Yes	Lecturer uses Malay so Ss understand better
175	23092014	PIS	Design and Visual Communication	DRI5B	Female	Malay	20	B+	A	3.25-3.49	Malay	English and Malay	Sister	Sometimes	Sometimes	Very frequently	Very frequently	Not frequently	Very frequently	Very frequently	Very frequently	Very frequently	Frequently	Frequently	Not frequently	Not satisfied	Satisfied	Satisfied	Not satisfied	Satisfied	Strongly agree	Disagree	Disagree	Strongly agree	Strongly agree	Strongly agree	Disagree	Disagree	Agree	Strongly agree	Agree	Strongly agree	Both	Easier to understand	Yes	Both	Often	Yes	Lecturer taught well
176	23092014	PIS	Design and Visual Communication	DRI5B	Female	Malay	20	A-	A-	3.50-3.74	Malay	English	Missing data	Sometimes	Sometimes	Frequently	Very frequently	Not frequently	Very frequently	Very frequently	Very frequently	Frequently	Frequently	Very frequently	Frequently	Satisfied	Very satisfied	Very satisfied	Satisfied	Very satisfied	Strongly agree	Strongly disagree	Strongly disagree	Agree	Strongly agree	Strongly agree	Strongly disagree	Agree	Agree	Strongly agree	Strongly agree	Agree	Both	Can understand more	Yes	Both	Always	Yes	Know/understand more of cover letter/CV
177	23092014	PIS	Design and Visual Communication	DRI5B	Female	Malay	20	D	Missing data	Missing data	Malay	Malay	Missing data	Sometimes	Sometimes	Frequently	Frequently	Not frequently	Frequently	Frequently	Frequently	Frequently	Frequently	Frequently	Frequently	Satisfied	Satisfied	Satisfied	Satisfied	Satisfied	Agree	Disagree	Disagree	Agree	Agree	Agree	Agree	Disagree	Agree	Disagree	Disagree	Disagree	Both	Easier to understand	Yes	Both	Always	Yes	Missing data
178	23092014	PIS	Design and Visual Communication	DRI5B	Female	Malay	20	C	Missing data	Missing data	Malay	Malay	Missing data	Sometimes	Often	Frequently	Very frequently	Frequently	Frequently	Very frequently	Very frequently	Very frequently	Frequently	Frequently	Frequently	Satisfied	Satisfied	Very satisfied	Satisfied	Satisfied	Agree	Disagree	Disagree	Agree	Agree	Strongly agree	Strongly agree	Agree	Strongly agree	Agree	Agree	Agree	Both	Both languages to improve skills/language	Yes	English	Often	Yes	Useful for the future/important
179	23092014	PIS	Design and Visual Communication	DRI5B	Female	Indian	21	B	A	3.00-3.24	Tamil	Tamil	Siblings	Sometimes	Often	Very frequently	Very frequently	Very frequently	Very frequently	Frequently	Very frequently	Very frequently	Not frequently	Very frequently	Not frequently	Satisfied	Not satisfied	Satisfied	Not satisfied at all	Satisfied	Strongly agree	Disagree	Strongly disagree	Disagree	Agree	Disagree	Disagree	Strongly agree	Strongly disagree	Agree	Agree	Strongly disagree	English only	English only can help to improve communication skills/language	Yes	Malay	Sometimes	Yes	The lesson was clear
180	23092014	PIS	Design and Visual Communication	DRI5B	Female	Malay	20	Missing data	A	3.50-3.74	Malay	Malay	Sister	Sometimes	Always	Not frequently	Frequently	Not frequently	Very frequently	Very frequently	Very frequently	Frequently	Frequently	Frequently	Not frequently	Satisfied	Satisfied	Satisfied	Satisfied	Satisfied	Agree	Agree	Agree	Agree	Disagree	Agree	Agree	Disagree	Strongly agree	Agree	Agree	Disagree	Both	Avoid misunderstanding	Yes	Both	Sometimes	Yes	Can understand the lecturer
181	23092014	PIS	Design and Visual Communication	DRI5B	Female	Malay	20	Missing data	B	3.00-3.24	Malay	Malay	Sister	Sometimes	Always	Frequently	Frequently	Frequently	Frequently	Frequently	Frequently	Not frequently	Not frequently	Not frequently	Frequently	Satisfied	Satisfied	Satisfied	Satisfied	Satisfied	Agree	Disagree	Disagree	Agree	Disagree	Agree	Agree	Agree	Agree	Agree	Agree	Agree	Both	Avoid misunderstanding	Yes	Both	Sometimes	Yes	Lecturer is nice/good
182	23092014	PIS	Design and Visual Communication	DRI5B	Female	Chinese	20	B	A	3.00-3.24	English	Cantonese	Everyone	Always	Sometimes	Very frequently	Very frequently	Frequently	Very frequently	Very frequently	Very frequently	Very frequently	Not frequently	Frequently	Very frequently	Satisfied	Not satisfied	Not satisfied	Satisfied	Satisfied	Disagree	Strongly disagree	Strongly disagree	Disagree	Agree	Agree	Disagree	Agree	Strongly disagree	Agree	Agree	Agree	Both	Can understand more	Yes	Both	Sometimes	Yes	The lesson was clear
183	23092014	PIS	Design and Visual Communication	DRI5B	Female	Chinese	20	A+	A	3.25-3.49	Mandarin	English	Siblings	Sometimes	Often	Not frequently	Frequently	Frequently	Frequently	Very frequently	Very frequently	Very frequently	Very frequently	Very frequently	Not frequently	Satisfied	Satisfied	Satisfied	Satisfied	Satisfied	Agree	Strongly disagree	Strongly disagree	Agree	Strongly agree	Strongly agree	Agree	Agree	Agree	Strongly agree	Strongly agree	Agree	English only	English is an international language	Yes	Both	Always	Yes	Lecturer gives more details/explanation
[truncated: 1 more columns]
